# Supplementary material for: Diel transcriptional dynamics of a marine sponge and its microbiome in a natural environment
Source: Anim Microbiome. 2026 Feb 5;8:12. doi: 10.1186/s42523-025-00510-z (PMC12879404; doi:10.1186/s42523-025-00510-z)
Supplement: Supplementary file 2 — Supplementary Material 2 [file 42523_2025_510_MOESM2_ESM.xlsx]

## Sheet: TableS1
Table S1. Sequence retention following quality control based on sequence quality, adapter trimming, and ribodepletion steps. Total sequence retention ranged from 40-55% of initial sequence counts with a mean average of 46.34% for all metatranscriptomic libraries.
Library_ID	Library_ID2	Library Type	Raw_SeqCount	QC/Adapter/	%Retained
				Ribodep_SeqCount
L36_S01_L001_004	L36_L001_004	Illumina PE	27090089	14876193	54.9138
L38_S02_L001_004	L38_L001_004	Illumina PE	27943100	13095154	46.8636
L39_S03_L001_004	L39_L001_004	Illumina PE	24966863	12976736	51.9758
L40_S04_L001_004	L40_L001_004	Illumina PE	27545844	11223495	40.7448
L51_S05_L001_004	L51_L001_004	Illumina PE	24409007	12273845	50.2841
L52_S06_L001-004	L52_L001_004	Illumina PE	18270766	6241035	34.1586
L53_S07_L001-004	L53_L001_004	Illumina PE	25638769	12163820	47.4431
L55_S08_L001-004	L55_L001_004	Illumina PE	25120009	13937141	55.4822
L57_S09_L001-004	L57_L001_004	Illumina PE	24418956	11650532	47.711
L58_S10_L001-004	L58_L001_004	Illumina PE	29460023	12608810	42.7997
L59_S11_L001-004	L59_L001_004	Illumina PE	28644343	13342999	46.5816
L60_S12_L001-004	L60_L001_004	Illumina PE	26770502	13727144	51.2771
L66_S13_L001-004	L66_L001_004	Illumina PE	31810768	17261353	54.2626
L68_S14_L001-004	L68_L001_004	Illumina PE	27697230	12834651	46.3391
L69_S15_L001-004	L69_L001_004	Illumina PE	25073626	11385626	45.4088
L70_S16_L001-004	L70_L001_004	Illumina PE	28655209	11786638	41.1326
					47.3362

## Sheet: TableS2
Table S2. Total number of reads from each sample that were mapped to A. aerophoba host genes.
Sample name	Number of reads mapped to genes
Sp25_dawn_S9	1298672
Sp25_midnight_S8	1770936
Sp25_noon2_S13	1900885
Sp25_noon_S1	1512082
Sp27_dawn_S11	1787590
Sp27_midnight_S7	1731632
Sp27_noon2_S14	1161924
Sp27_noon_S2	1663522
Sp28_dawn_S10	1317409
Sp28_midnight_S6	633124
Sp28_noon2_S15	1309096
Sp28_noon_S3	1075637
Sp29_dawn_S12	1244231
Sp29_midnight_S5	1292331
Sp29_noon2_S16	1170103
Sp29_noon_S4	1321291

## Sheet: TableS3
Table S3. Differentially abundant transcripts using global (all libraries) day vs. night model. Summary statistics used to calculate the significant multiplicative change (Wald Test, Pval cutoff = 0.05) induced by night condition relative to day condition. Every result was differentially enriched in the daytime relative to the nighttime. Prokka annotations were supplemented by closest NCBI alignm…
	Prokka Annotation/NCBI Annotation/NCBI Taxonomy	baseMean	Log2FoldChange	lfcSE	Stat	Pvalue
EADCBCIJ_103276	Swarming motility protein SwrC / efflux RND transporter permease subunit / Chloroflexi	14.5767	-3.29121	0.544646	-6.04284	1.51428e-09
EADCBCIJ_189518	Hypothetical prot. / Hypothetical prot. / Holophagales	61.688	-23.8124	2.5991	-9.16178	5.10472e-20
EADCBCIJ_228550	Hypothetical prot. / hydantoinase/oxoprolinase fam. prot. / Gammaproteobacteria	32.198	-23.8761	2.54339	-9.38752	6.1432e-21
EADCBCIJ_269802	Hypothetical prot. / No sig. match / No sig. match	9.5553	-4.05122	0.827056	-4.89836	9.66376e-07
EADCBCIJ_299745	Hypothetical prot. / No sig. match / No sig. match	16.3398	-5.70892	0.777411	-7.3435	2.08084e-13
EADCBCIJ_316026	Multidrug resistance protein MdtB / efflux RND transporter permease subunit/ Dehalococcoidia	10.2956	-3.94107	0.815376	-4.83343	1.34198e-06
EADCBCIJ_316027	Hypothetical prot. / helix-turn-helix domain-containing prot. / Dehalococcoidia	8.11697	-3.9473	0.734846	-5.3716	7.80403e-08
EADCBCIJ_538217	Hypothetical prot. / DUF4268 domain-containing prot. / Planctomycetes	37.9515	-7.24593	1.4789	-4.89956	9.60535e-07
EADCBCIJ_84188	COG0571 / ribonuclease III / Chloroflexi	7.50417	-3.21209	0.659625	-4.86957	1.11841e-06
EADCBCIJ_86797	Hypothetical prot. / Isopentenyl-diphosphate	14.0951	-6.92931	1.4424	-4.80402	1.55509e-06
	delta-isomerase/ Candidatus Poribacteria
EADCBCIJ_86798	Hypothetical prot. / Hypothetical prot. / Candidatus Poribacteria	12.9863	-6.81121	1.23372	-5.52086	3.37337e-08
EADCBCIJ_86799	Hypothetical prot. / Lycopene cyclase domain-cont. prot. / Candidatus Poribacteria	13.3151	-5.50867	1.1112	-4.95742	7.14356e-07

## Sheet: TableS4
Table S4: Forty-seven non-redundant DE PETs from Noon vs. 4AM and Noon vs. Midnight models and DE stats (50 instances with redundancy): All day-enriched
ID	Noonvs4AM	NoonvsMidnight	baseMean	log2FoldChange	lfcSE	stat	pvalue	Annotation/NCBI Annotation/NCBI Taxonomy
OKMEOFGJ_01992	OKMEOFGJ_01992		29.1206	1.67256	0.540243	3.09593	0.00196194	Chaperone protein dnaK2/dnaK2/Cyanobacteria
OKMEOFGJ_02459	OKMEOFGJ_02459		24.1612	3.51683	0.858855	4.09479	4.22558e-05	Immunogenic protein MPT70/fasciclin domain-containing protein/Gemmatimonadota
OKMEOFGJ_02699		OKMEOFGJ_02699	24.304	0.926262	0.356419	2.5988	0.00935495	Adenosylhomocysteinase/adenosylhomocysteinase/Desulfurellaceae
OKMEOFGJ_04962		OKMEOFGJ_04962	9.49006	1.4126	0.506951	2.78646	0.00532879	hypothetical protein/hypothetical/Poribacteria
OKMEOFGJ_05636	OKMEOFGJ_05636		139.944	1.48501	0.562908	2.6381	0.00833725	hypothetical protein/CsoS2 family carboxysome shell protein/Cyanobacteria
OKMEOFGJ_05885		OKMEOFGJ_05885	412.74	1.031	0.381022	2.70588	0.00681228	C-phycoerythrin class 2 subunit beta
OKMEOFGJ_06398	OKMEOFGJ_06398		4.25317	3.73796	1.40191	2.66633	0.00766833	hypothetical protein/bleomycin hydrolase/Cyanobacteria
OKMEOFGJ_07075	OKMEOFGJ_07075		78.8863	1.35034	0.355	3.80378	0.000142506	hypothetical protein/na/na
OKMEOFGJ_07076	OKMEOFGJ_07076		31.6999	1.43942	0.434629	3.31183	0.000926877	hypothetical protein/na/na
OKMEOFGJ_07191		OKMEOFGJ_07191	9.45395	1.17768	0.443659	2.65447	0.00794327	hypothetical protein/na/Chloroflexota
OKMEOFGJ_08443		OKMEOFGJ_08443	40.9352	0.865497	0.301713	2.86861	0.00412282	10 kDa chaperonin 5/co-chaperone GroE/Desulfurellaceae
OKMEOFGJ_08766		OKMEOFGJ_08766	15.8677	1.61632	0.599045	2.69816	0.00697248	60 kDa chaperonin/chaperonin GroEL/Gammaproteobacteria
OKMEOFGJ_09272		OKMEOFGJ_09272	11.6355	1.5662	0.536016	2.92193	0.00347873	60 kDa chaperonin 2/chaperonin GroEL/Gemmatimonadota
OKMEOFGJ_10712		OKMEOFGJ_10712	7.42005	1.58616	0.555179	2.85702	0.00427633	50S ribosomal protein L24/50S ribosomal protein L24/Gemmatimonadota
OKMEOFGJ_10763		OKMEOFGJ_10763	33.7971	0.964791	0.364698	2.64545	0.00815828	60 kDa chaperonin 5/chaperonin GroEL/Rhodospirillales
OKMEOFGJ_10789	OKMEOFGJ_10789		7.16229	1.52709	0.550007	2.77649	0.00549486	hypothetical protein/ferrodoxin/Cyanobacteria
OKMEOFGJ_15287	OKMEOFGJ_15287		18.4053	1.64879	0.559339	2.94774	0.00320102	ISKra4 family transposase ISDesp4/ISKra4 family transposase/Candidatus Poribacterium
OKMEOFGJ_17000		OKMEOFGJ_17000	6.79374	2.82996	0.953081	2.96928	0.00298499	hypothetical protein/PhoX family phosphatase/Acidobacteriota
OKMEOFGJ_24207		OKMEOFGJ_24207	8.97182	2.54686	0.881678	2.88865	0.00386902	hypothetical protein/chlorophyll a/b-binding protein/Cyanobacteria
OKMEOFGJ_24207	OKMEOFGJ_24207		8.62912	5.45213	1.14853	4.74705	2.0641e-06	hypothetical protein/chlorophyll a/b-binding protein/Cyanobacteria
OKMEOFGJ_25824		OKMEOFGJ_25824	13.2999	1.29498	0.481245	2.6909	0.00712606	hypothetical protein/SDR family NAD(P)-dependent oxidoreductase/Dehalococcoidia
OKMEOFGJ_27649		OKMEOFGJ_27649	2.14881	4.08374	1.33677	3.05493	0.00225113	hypothetical protein/na/na
OKMEOFGJ_27972		OKMEOFGJ_27972	5.37627	2.03086	0.757012	2.68273	0.00730238	Acetyl-/propionyl-coenzyme A carboxylase alpha chain/acetyl-CoA carboxylase biotin carboxylase subunit/Desulfurellaceae
OKMEOFGJ_28836	OKMEOFGJ_28836		284.338	1.59671	0.587009	2.72008	0.00652667	Ribulose bisphosphate carboxylase large chain 1/form I ribulose bisphosphate carboxylase large subunit/Cyanobacteria
OKMEOFGJ_28837	OKMEOFGJ_28837		128.998	1.62794	0.61568	2.64413	0.00819013	Ribulose bisphosphate carboxylase small chain 2/ribulose bisphosphate carboxylase small subunit/Cyanobacteria
OKMEOFGJ_29184		OKMEOFGJ_29184	12.037	1.45367	0.438271	3.31682	0.000910469	hypothetical protein/hypothetica/Candidatus Poribacterium
OKMEOFGJ_29406		OKMEOFGJ_29406	47.3703	1.77063	0.472929	3.74398	0.000181129	hypothetical protein/DUF1257 domain-containing protein/Cyanobacteria
OKMEOFGJ_29406	OKMEOFGJ_29406		46.1328	2.81468	0.618155	4.55336	5.27953e-06	hypothetical protein/DUF1257 domain-containing protein/Cyanobacteria
OKMEOFGJ_29451		OKMEOFGJ_29451	7.58925	1.47547	0.546095	2.70186	0.00689527	hypothetical protein/Fe-S cluster assembly protein SufD/Dehalococcoidia
OKMEOFGJ_30359	OKMEOFGJ_30359		10.7254	1.45391	0.553161	2.62837	0.00857948	hypothetical protein/na/na
OKMEOFGJ_30419	OKMEOFGJ_30419		21.756	1.77963	0.587302	3.03019	0.00244401	hypothetical protein/COX15/CtaA family protein/Cyanobacteria
OKMEOFGJ_31048		OKMEOFGJ_31048	3.31732	3.17598	1.16555	2.72489	0.00643236	hypothetical protein/hypothetica/Candidatus Poribacterium
OKMEOFGJ_32577		OKMEOFGJ_32577	2.21478	3.36119	1.30366	2.57828	0.00992941	hypothetical protein/PstS family phosphate ABC transporter substrate-binding protein/Chloroflexota
OKMEOFGJ_35400	OKMEOFGJ_35400		5.15041	2.67935	0.964695	2.7774	0.00547949	hypothetical protein/tellurite resistance TerB family protein/Cyanobacteria
OKMEOFGJ_38577		OKMEOFGJ_38577	21.4787	1.19269	0.459087	2.59796	0.00937794	Fumarate hydratase class II/lyase family protein/Poribacteria
OKMEOFGJ_39787	OKMEOFGJ_39787		13.1438	1.48381	0.506798	2.92781	0.00341356	hypothetical protein/na/na
OKMEOFGJ_39836	OKMEOFGJ_39836		8.50998	1.40101	0.476624	2.93945	0.00328799	hypothetical protein/hypothetical/Gammaproteobacteria
OKMEOFGJ_39865		OKMEOFGJ_39865	17.7511	3.12459	0.954343	3.27408	0.00106007	hypothetical protein/high light inducible protein/Cyanobacteria
OKMEOFGJ_39865	OKMEOFGJ_39865		18.1629	3.8288	0.979421	3.90925	9.25837e-05	hypothetical protein/high light inducible protein/Cyanobacteria
OKMEOFGJ_41769		OKMEOFGJ_41769	3.21203	2.54631	0.956513	2.66208	0.00776602	hypothetical protein/glutamate synthase large subunit/Dehalococcoidia
OKMEOFGJ_42658	OKMEOFGJ_42658		113.023	2.5068	0.472181	5.30898	1.10238e-07	Iron deficiency-induced protein A/ iron ABC transporter substrate-binding protein/Cyanobacteria
OKMEOFGJ_44684	OKMEOFGJ_44684		59.5361	1.5346	0.526505	2.9147	0.00356031	hypothetical protein/na/na
OKMEOFGJ_44898		OKMEOFGJ_44898	28.158	0.888315	0.278087	3.19437	0.00140135	hypothetical protein/TRAP transporter substrate-binding protein DctP/Paracoccaceae
OKMEOFGJ_46384		OKMEOFGJ_46384	2.29566	3.44269	1.26528	2.72088	0.00651083	hypothetical protein/NUDIX domain-containing protein /Chloroflexota
OKMEOFGJ_46499	OKMEOFGJ_46499		2.38635	2.44927	0.783399	3.12647	0.00176919	Vegetative protein 296/Fe-S cluster assembly ATPase SufC /Chloroflexota
OKMEOFGJ_48237	OKMEOFGJ_48237		2.93435	4.65084	1.20398	3.86289	0.000112054	hypothetical protein/DUF3172 domain-containing protein/Cyanobacteria
OKMEOFGJ_48877		OKMEOFGJ_48877	7.55158	1.74371	0.567331	3.07354	0.00211537	Malate dehydrogenase/malate dehydrogenase/Candidatus Dadabacteria bacterium
OKMEOFGJ_49761	OKMEOFGJ_49761		43.9625	1.35735	0.498852	2.72094	0.00650965	Cell division protein FtsZ/cell division protein FtsZ/Cyanobacteria
OKMEOFGJ_49852		OKMEOFGJ_49852	5.19897	1.77059	0.665849	2.65915	0.00783372	Nicotinate dehydrogenase subunit A/(2Fe-2S)-binding protein/Bryobacterales
OKMEOFGJ_00493		OKMEOFGJ_00493	15.8281	3.01811	0.915136	3.29799	0.000973803	hypothetical protein/hypothetical/Cyanobacteria

## Sheet: TableS5
Table S5: BIN44:Poribacteria DE Day vs Night Model
BIN44:Poribacteria	baseMean	log2FoldChange	lfcSE	stat	pvalue	padj	Annotation_PROKKA;BLASTp	Sequence
EOFLFANN_02660	25.5886	-1.19581	0.286227	-4.17785	2.94E-05	0.03207	hypothetical protein;TonB family protein	MNRSIQFLNKSVSLSICVHLIGVAIAALSIVGTVDKHGDAIVAEFVSFPETKPMLEPRRLKVPAVTQPDFIRPQPQRIRTISEVAHTPQSRTQLVVDTLLVSTVHQTTPTEIGIAGVKTLQRSSPLRSPGRGSHPIRLTSKGIPRPEWTSTPTVIASAEASELPSVPALQDEPTQDARFFRKVDPIYPESARLSHKEGLVVLEATIGTDGIARDIKVIKVIEISGLGCEEAAIMALKASRFVPAKRGKEVVSQRLRIPYRFQFKS
EOFLFANN_02934	9.59621	-6.26569	1.25117	-5.00787	5.50E-07	0.000999625	Isopentenyl-diphosphate Delta-isomerase;Isopentenyl-diphosphate Delta-isomerase	MMQEHVILVDPMGREIGTQEKMQAHRDGKLHSAFSIFVFNTIGELLLQKRAQTKYHSGGLWTNTCCSHPRPGESYHRAARRRLNEEMGFDCELTGLFSFIYHTQLNNSLFEHELDHVFVGYYDSQPTPNPDEVDDWKWVNVLTLRQDVRENPQSYTHWFKLILDRVVEEYQQVGFHNET
EOFLFANN_02935	11.3226	-6.51073	1.08384	-6.00709	1.89E-09	1.03E-05	hypothetical protein;hypothetical protein	MKLNRFIRINLALILLFSFWGNEVAAGASVEETLEVARKQFYTAVEDEEHIEPTIKLLERIARIEPSYAGRTQVYIGALVALKGKHAFLPHTKFKWAKRGLAIMDGSLQKNPNDIEALFIHGTTCYYLPFFFRRGDDAQRDFRKIIKLMPQQMDTYHPKLITNVVVFLLENAKLTDDEKIYLQTLKDRLHSSFEWRVNEI
EOFLFANN_02936	9.33406	-5.84596	1.03494	-5.6486	1.62E-08	4.41E-05	hypothetical protein; lycopene cyclase domain-containing protein	MKFEYLLFNLIVIVGPVVSQFNRQIKHISYWRLKLLTNAIVMIPYIIWDVLVTGSHWWFNEAHTLDFRLLGLPIEEWLFFLTVPFGCLLVWETLPDAKLSTRLQTLRHVRTALYTALPVGIWVFSTGKQYTGLVLFCVGLVGLADTLLGTELLMQLKTYVYLAIVSILILIFNGYLTARPVVLYGEAYQIGYRVLTIPIEDFGYGFTLMLFNAMLYEKVFNFTLRRNNEC
EOFLFANN_02938	16.0553	-3.99512	0.867287	-4.60646	4.10E-06	0.00557957	Phytoene desaturase;Phytoene desaturase	MKRKIVIIGSGFGGLAAAIRLQAKGMRVTLLEKNAKVGGHAYQLVKEGYTFDMGPSIITAPDLIQRVFACGGTRMEDYLDLVKLDPFYRIYFHHGTSLDYTDDSEQMKQQMAQFSTTDADNYDRFMAHTHQLYDAVITDGLGATAFDLPTMLNFLPRALRLQALMPAYDFVKKYFEDPRHRFIFSFHPLFIGGNPFRAPAVYLMIPYLEKTGGVWFCKGGMYNLVQALESVFKKLGGIVEAHTEVEQIVVENGCAKGVIANEQFYEADGVISNADLVHTYGTLVKSEHRRKWSDKKLRKTQYSMSAFLLYLGVRKKYPQLKHHTLILSERYKGLVTDIFDNKILPNDFSMYLHIPSQTDPSMAPEGCESMYVLIPVPNLESGVNWEKAKESYTNKVLTF…

## Sheet: TableS6
Table S6: Cyanobacterial Bin9_DE genes with annotation (used for Figure 5A)
ID	baseMean	log2FoldChange	lfcSE	stat	pval	Annotation
FAOCNLAH_21670	86.5297	-1.05775	0.307151	-3.44374	0.000573728	Aliphatic amidase expression-regulating protein
FAOCNLAH_21704	344.386	0.569615	0.183238	3.10861	0.00187969	C-phycoerythrin class 1 subunit alpha
FAOCNLAH_21780	167.976	0.846231	0.236085	3.58444	0.000337805	Phycobilisome 32.1 kDa linker polypeptide
FAOCNLAH_21783	541.955	1.01268	0.261801	3.86815	0.000109665	C-phycoerythrin class 2 subunit alpha
FAOCNLAH_21784	455.401	1.15563	0.239253	4.83016	1.36e-06	C-phycoerythrin class 2 subunit beta
FAOCNLAH_21791	295.782	0.876997	0.124199	7.06122	1.65e-12	Photosystem II D2 protein
FAOCNLAH_21795	30.6616	0.899709	0.262265	3.43054	0.000602379	Regulator of RpoS
FAOCNLAH_21802	75.6125	1.3806	0.244965	5.63592	1.74e-08	Transcriptional regulatory protein WalR
FAOCNLAH_21995	60.6234	-1.49987	0.180551	-8.3072	9.8e-17	6-phosphogluconate dehydrogenase
FAOCNLAH_21996	12.7498	-1.76281	0.386284	-4.56352	5.03e-06	6-phosphogluconolactonase
FAOCNLAH_22038	123.364	0.574244	0.148371	3.87032	0.000108691	ATP-dependent Clp protease
FAOCNLAH_22063	217.394	1.01968	0.162374	6.27983	3.39e-10	Fructose-bisphosphate aldolase
FAOCNLAH_22105	38.4667	1.32025	0.306918	4.30164	1.7e-05	Carbon dioxide-concentrating mechanism protein CcmK
FAOCNLAH_22106	300.504	1.41064	0.176666	7.98477	1.41e-15	Ribulose bisphosphate carboxylase large chain 1
FAOCNLAH_22107	137.339	1.59423	0.190054	8.3883	4.93e-17	Ribulose bisphosphate carboxylase small chain 2
FAOCNLAH_22143	16.9731	1.1064	0.323553	3.41954	0.000627264	Ornithine carbamoyltransferase
FAOCNLAH_22144	120.057	1.00026	0.183485	5.45143	5e-08	ATP-dependent zinc metalloprotease FtsH 4
FAOCNLAH_22226	138.391	-0.712431	0.204096	-3.49067	0.000481802	Glutamine synthetase
FAOCNLAH_22509	28.3471	-0.810971	0.242734	-3.34098	0.000834819	Circadian clock protein kinase KaiC
FAOCNLAH_22613	28.6068	-1.15973	0.246546	-4.70391	2.55e-06	putative cytochrome c oxidase subunit 1
FAOCNLAH_22677	43.1539	1.08916	0.237585	4.5843	4.56e-06	FeS cluster assembly protein SufD
FAOCNLAH_22869	598.213	-0.929823	0.257435	-3.61188	0.000303989	Ammonia channel
FAOCNLAH_22870	43.4558	-0.791737	0.227985	-3.47276	0.000515137	4-hydroxy-3-methylbut-2-enyl diphosphate reductase 1
FAOCNLAH_23024	32.3602	-0.994319	0.287629	-3.45695	0.000546333	NAD(P) transhydrogenase subunit beta
FAOCNLAH_23070	138.9	0.838899	0.161208	5.20382	1.95e-07	ATP-dependent zinc metalloprotease FtsH 2
FAOCNLAH_23153	686.269	1.02083	0.177729	5.74373	9.26e-09	60 kDa chaperonin 1
FAOCNLAH_23290	42.0033	-0.93128	0.214441	-4.34283	1.41e-05	Enolase
FAOCNLAH_23349	42.2593	1.98911	0.35686	5.57392	2.49e-08	Phosphoglycolate phosphatase
FAOCNLAH_23360	531.484	0.848726	0.180694	4.69702	2.64e-06	Photosystem II protein D1 1
FAOCNLAH_23469	49.7706	-0.80144	0.202353	-3.96061	7.48e-05	Transaldolase
FAOCNLAH_23588	63.6513	-0.838856	0.190028	-4.41438	1.01e-05	Maltodextrin phosphorylase
FAOCNLAH_23674	60.7769	-0.812935	0.252571	-3.21863	0.00128803	Light-independent protochlorophyllide reductase subunit B
FAOCNLAH_23951	53.0959	2.644	0.328624	8.04569	8.58e-16	Photosystem II protein D1 1

## Sheet: TableS7
Table S7: Differentially abundant transcripts for Alphaproteobacteria bin65, 95, and 129, comparing noon-selected samples with midnight- and 4 AM- collected samples independently.
Bin	Gene_ID	Model	Upregulation	Annotation
65	FAOCNLAH_06674	Noon vs MN	Noon	P-loop guanosine triphosphatase YjiA
65	FAOCNLAH_06319	Noon vs MN	Noon	Isonitrile hydratase
65	FAOCNLAH_05245	Noon vs MN	Noon	Tn3 family transposase TnXax1
65	FAOCNLAH_05909	Noon vs MN	Noon	Carnitine monooxygenase oxygenase subunit
65	FAOCNLAH_06716	Noon vs MN	Noon	HTH-type transcriptional regulator FarR
65	FAOCNLAH_06760	Noon vs MN	Noon	ABC transporter arginine-binding protein 1
65	FAOCNLAH_07797	Noon vs MN	Noon	Biotin carboxylase
65	FAOCNLAH_07896	Noon vs MN	Noon	Fumarate reductase flavoprotein subunit
65	FAOCNLAH_08209	Noon vs MN	Noon	Carnitine monooxygenase oxygenase subunit
65	FAOCNLAH_05969	Noon vs MN	Noon	Thiamine-monophosphate kinase
65	FAOCNLAH_06099	Noon vs MN	Noon	Polyphosphate:ADP phosphotransferase
65	FAOCNLAH_06211	Noon vs MN	Noon	RNA pyrophosphohydrolase
65	FAOCNLAH_06237	Noon vs MN	Noon	4-hydroxybenzoate octaprenyltransferase
65	FAOCNLAH_06737	Noon vs MN	Noon	Adenosylcobinamide-GDP ribazoletransferase
65	FAOCNLAH_06963	Noon vs MN	Noon	Glutathione S-transferase GstB
65	FAOCNLAH_06994	Noon vs MN	Noon	Farnesyl diphosphate synthase
65	FAOCNLAH_07027	Noon vs MN	Noon	Maleate isomerase
65	FAOCNLAH_07150	Noon vs MN	Noon	Riboflavin transport system permease protein RibX
65	FAOCNLAH_07166	Noon vs MN	Noon	Protease synthase and sporulation protein PAI 2
65	FAOCNLAH_07212	Noon vs MN	Noon	D-amino acid dehydrogenase
65	FAOCNLAH_07800	Noon vs MN	Noon	Trans-aconitate 2-methyltransferase
65	FAOCNLAH_07917	Noon vs MN	Noon	Vitamin B12 import ATP-binding protein BtuD
65	FAOCNLAH_08098	Noon vs MN	Noon	(R)-specific enoyl-CoA hydratase
65	FAOCNLAH_08716	Noon vs MN	Noon	(S)-2-haloacid dehalogenase
65	FAOCNLAH_08317	Noon vs MN	MN	tRNA pseudouridine synthase A
65	FAOCNLAH_07033	Noon vs MN	MN	Lipopolysaccharide export system ATP-binding protein LptB
65	FAOCNLAH_06719	Noon vs 4am	Noon	2-aminomuconic 6-semialdehyde dehydrogenase
65	FAOCNLAH_07866	Noon vs 4am	Noon	Aquaporin Z
65	FAOCNLAH_06760	Noon vs 4am	Noon	ABC transporter arginine-binding protein 1
65	FAOCNLAH_05843	Noon vs 4am	Noon	Long-chain-fatty-acid--CoA ligase
65	FAOCNLAH_06090	Noon vs 4am	Noon	Terephthalate 1,2-dioxygenase, terminal oxygenase component subunit alpha 2
65	FAOCNLAH_06109	Noon vs 4am	Noon	Alpha-ketoglutarate-dependent taurine dioxygenase
65	FAOCNLAH_06654	Noon vs 4am	Noon	Tryptophan--tRNA ligase
65	FAOCNLAH_06716	Noon vs 4am	Noon	HTH-type transcriptional regulator FarR
65	FAOCNLAH_06893	Noon vs 4am	Noon	2-succinyl-6-hydroxy-2,4-cyclohexadiene-1-carboxylate synthase
65	FAOCNLAH_07733	Noon vs 4am	Noon	Ammonium transporter
65	FAOCNLAH_07888	Noon vs 4am	Noon	Argininosuccinate synthase
65	FAOCNLAH_05311	Noon vs 4am	Noon	putative protein YisK
65	FAOCNLAH_05364	Noon vs 4am	Noon	Pyridoxal kinase PdxY
65	FAOCNLAH_05666	Noon vs 4am	Noon	Prolyl-tRNA editing protein ProX
65	FAOCNLAH_05773	Noon vs 4am	Noon	Aspartyl/glutamyl-tRNA(Asn/Gln) amidotransferase subunit B
65	FAOCNLAH_05901	Noon vs 4am	Noon	Exodeoxyribonuclease III
65	FAOCNLAH_06176	Noon vs 4am	Noon	Maleylacetate reductase
65	FAOCNLAH_06207	Noon vs 4am	Noon	ATP synthase gamma chain
65	FAOCNLAH_06372	Noon vs 4am	Noon	Lipoyl synthase
65	FAOCNLAH_06891	Noon vs 4am	Noon	High-affinity branched-chain amino acid transport ATP-binding protein LivF
65	FAOCNLAH_06986	Noon vs 4am	Noon	3-oxoacyl-[acyl-carrier-protein] reductase FabG
65	FAOCNLAH_08028	Noon vs 4am	Noon	4-hydroxybenzoyl-CoA reductase subunit beta
65	FAOCNLAH_08037	Noon vs 4am	Noon	putative peptidase
65	FAOCNLAH_08051	Noon vs 4am	Noon	Glutamate-pyruvate aminotransferase AlaC
65	FAOCNLAH_08245	Noon vs 4am	Noon	Dipeptide transport system permease protein DppB
65	FAOCNLAH_08494	Noon vs 4am	Noon	Epoxyqueuosine reductase
65	FAOCNLAH_08504	Noon vs 4am	Noon	Transcriptional regulatory protein CusR
65	FAOCNLAH_08508	Noon vs 4am	Noon	Inner membrane protein YbbJ
65	FAOCNLAH_08559	Noon vs 4am	Noon	Putative acyl-CoA dehydrogenase AidB
65	FAOCNLAH_08663	Noon vs 4am	Noon	Ribosomal large subunit pseudouridine synthase C
65	FAOCNLAH_08876	Noon vs 4am	Noon	L-alanine/L-glutamate racemase
65	FAOCNLAH_05590	Noon vs 4am	4am	8-methylmenaquinol:fumarate reductase membrane anchor subunit
65	FAOCNLAH_06223	Noon vs 4am	4am	Guanidinobutyrase
95	FAOCNLAH_10284	Noon vs MN	Noon	Glutamate--methylamine ligase
95	FAOCNLAH_12249	Noon vs MN	Noon	Nicotinate-nucleotide--dimethylbenzimidazole phosphoribosyltransferase
95	FAOCNLAH_09048	Noon vs MN	Noon	Lipoprotein signal peptidase
95	FAOCNLAH_11075	Noon vs MN	Noon	Choline dehydrogenase
95	FAOCNLAH_12397	Noon vs MN	Noon	Melamine deaminase
95	FAOCNLAH_10117	Noon vs MN	MN	High-affinity branched-chain amino acid transport ATP-binding protein LivF
95	FAOCNLAH_11096	Noon vs 4am	Noon	Iron-binding protein IscA
95	FAOCNLAH_11075	Noon vs 4am	Noon	Choline dehydrogenase
95	FAOCNLAH_11252	Noon vs 4am	Noon	Phosphocarrier protein HPr
129	FAOCNLAH_01649	Noon vs MN	Noon	CDP-diacylglycerol--glycerol-3-phosphate 3-phosphatidyltransferase
129	FAOCNLAH_03132	Noon vs MN	Noon	60 kDa chaperonin 1
129	FAOCNLAH_00923	Noon vs MN	Noon	Gentisate 1,2-dioxygenase
129	FAOCNLAH_00990	Noon vs MN	Noon	Quinone oxidoreductase 1
129	FAOCNLAH_01623	Noon vs MN	Noon	30S ribosomal protein S18
129	FAOCNLAH_02446	Noon vs MN	Noon	P-loop guanosine triphosphatase Yji
129	FAOCNLAH_02524	Noon vs MN	Noon	putative 3-hydroxyisobutyrate dehydrogenase
129	FAOCNLAH_04227	Noon vs MN	Noon	Putative 2-heptyl-3-hydroxy-4(1H)-quinolone synthase AqdB1
129	FAOCNLAH_00994	Noon vs MN	Noon	C4-dicarboxylate TRAP transporter small permease protein DctQ
129	FAOCNLAH_01757	Noon vs MN	Noon	Endonuclease III
129	FAOCNLAH_03016	Noon vs MN	MN	Imidazolonepropionase
129	FAOCNLAH_00313	Noon vs 4am	Noon	Ribosomal RNA large subunit methyltransferase E
129	FAOCNLAH_04344	Noon vs 4am	Noon	AB hydrolase superfamily protein YdjP
129	FAOCNLAH_01190	Noon vs 4am	Noon	Adenosylcobinamide-GDP ribazoletransferase
129	FAOCNLAH_02588	Noon vs 4am	Noon	Oligopeptide transport system permease protein OppB
129	FAOCNLAH_03571	Noon vs 4am	Noon	Acetyl-coenzyme A carboxylase carboxyl transferase subunit alpha
129	FAOCNLAH_02670	Noon vs 4am	4am	Nicotinate dehydrogenase subunit A

## Sheet: TableS8
Table S8: Alphaproteobacterial DE "hypothetical" protein analysis with interpro
ID	MD5 Hash	Seq Length	Analysis	Signature Accession	Signature Description	Start	End	E-value	Status	Date	InterPro Accession	InterPro Description	GO Terms	Pathway
FAOCNLAH_12505	e11f96f391e2a28c80248f2b5931ebf2	341	Gene3D	G3DSA:3.40.1350.10	-	19	128	2.3e-07	T	26-11-2025	IPR011856	tRNA endonuclease-like domain superfamily	GO:0003676(InterPro)	Reactome:R-HSA-6783310|Reactome:R-HSA-6784531|Reactome:R-MMU-6783310
FAOCNLAH_12505	e11f96f391e2a28c80248f2b5931ebf2	341	Pfam	PF14088	Domain of unknown function (DUF4268)	186	320	1.6E-22	T	26-11-2025	IPR025364	Domain of unknown function DUF4268	-	-
FAOCNLAH_09292	a79e8d9edd3b955c7ece51cb9925f901	112	Gene3D	G3DSA:2.40.128.380	T3SS negative regulator GrlR	1	106	4.1E-05	T	26-11-2025	IPR043019	T3SS negative regulator GrlR domain superfamily	-	-
FAOCNLAH_09292	a79e8d9edd3b955c7ece51cb9925f901	112	TMHMM	TMhelix	Region of a membrane-bound protein predicted to be embedded in the membrane.	54	76	-	T	26-11-2025	-	-	-	-
FAOCNLAH_12421	1b79ad7ff464ea73da4ae098144125cc	78	NCBIfam	TIGR01439	transcriptional regulator, AbrB family	6	46	6.1E-05	T	26-11-2025	IPR007159	SpoVT-AbrB domain	GO:0003677(InterPro)	-
FAOCNLAH_12421	1b79ad7ff464ea73da4ae098144125cc	78	SUPERFAMILY	SSF89447	AbrB/MazE/MraZ-like	2	46	2.96E-09	T	26-11-2025	IPR037914	SpoVT-AbrB domain superfamily	-	-
FAOCNLAH_12421	1b79ad7ff464ea73da4ae098144125cc	78	Gene3D	G3DSA:2.10.260.10	-	4	42	2.8E-11	T	26-11-2025	-	-	-	-
FAOCNLAH_12421	1b79ad7ff464ea73da4ae098144125cc	78	ProSiteProfiles	PS51740	SpoVT-AbrB domain profile.	1	47	12.439639	T	26-11-2025	IPR007159	SpoVT-AbrB domain	GO:0003677(InterPro)	-
FAOCNLAH_12421	1b79ad7ff464ea73da4ae098144125cc	78	SMART	SM00966	SpoVT_AbrB_2_a	4	50	3.3E-09	T	26-11-2025	IPR007159	SpoVT-AbrB domain	GO:0003677(InterPro)	-
FAOCNLAH_12421	1b79ad7ff464ea73da4ae098144125cc	78	Pfam	PF04014	Antidote-toxin recognition MazE, bacterial antitoxin	7	47	8E-07	T	26-11-2025	IPR007159	SpoVT-AbrB domain	GO:0003677(InterPro)	-
FAOCNLAH_09964	11d468c693eaa9d4f729f5552be5876b	271	CDD	cd06532	Glyco_transf_25	3	180	4.76612E-24	T	26-11-2025	IPR002654	Glycosyl transferase, family 25	-	Reactome:R-BTA-1650814|Reactome:R-DME-1650814|Reactome:R-DRE-1650814|Reactome:R-HSA-1650814|Reactome:R-MMU-1650814
FAOCNLAH_09964	11d468c693eaa9d4f729f5552be5876b	271	Pfam	PF01755	Glycosyltransferase family 25 (LPS biosynthesis protein)	1	179	3.6E-07	T	26-11-2025	IPR002654	Glycosyl transferase, family 25	-	Reactome:R-BTA-1650814|Reactome:R-DME-1650814|Reactome:R-DRE-1650814|Reactome:R-HSA-1650814|Reactome:R-MMU-1650814
FAOCNLAH_10077	4bc8e1ee4b2e51901a2b5b52d115ea37	166	Phobius	NON_CYTOPLASMIC_DOMAIN	Region of a membrane-bound protein predicted to be outside the membrane, in the extracellular region.	158	166	-	T	26-11-2025	-	-	-	-
FAOCNLAH_10077	4bc8e1ee4b2e51901a2b5b52d115ea37	166	Phobius	SIGNAL_PEPTIDE_C_REGION	C-terminal region of a signal peptide.	21	38	-	T	26-11-2025	-	-	-	-
FAOCNLAH_10077	4bc8e1ee4b2e51901a2b5b52d115ea37	166	SignalP_GRAM_NEGATIVE	SignalP-noTM	SignalP-noTM	1	25	-	T	26-11-2025	-	-	-	-
FAOCNLAH_10077	4bc8e1ee4b2e51901a2b5b52d115ea37	166	TMHMM	TMhelix	Region of a membrane-bound protein predicted to be embedded in the membrane.	10	32	-	T	26-11-2025	-	-	-	-
FAOCNLAH_10077	4bc8e1ee4b2e51901a2b5b52d115ea37	166	Phobius	SIGNAL_PEPTIDE_N_REGION	N-terminal region of a signal peptide.	1	7	-	T	26-11-2025	-	-	-	-
FAOCNLAH_10077	4bc8e1ee4b2e51901a2b5b52d115ea37	166	Phobius	TRANSMEMBRANE	Region of a membrane-bound protein predicted to be embedded in the membrane.	128	157	-	T	26-11-2025	-	-	-	-
FAOCNLAH_10077	4bc8e1ee4b2e51901a2b5b52d115ea37	166	TMHMM	TMhelix	Region of a membrane-bound protein predicted to be embedded in the membrane.	62	84	-	T	26-11-2025	-	-	-	-
FAOCNLAH_10077	4bc8e1ee4b2e51901a2b5b52d115ea37	166	Pfam	PF07264	Sulfate transporter CysZ/Etoposide-induced protein 2.4	8	149	1E-16	T	26-11-2025	IPR059112	Sulfate transporter CysZ/Etoposide-induced protein 2.4	-	-
FAOCNLAH_10077	4bc8e1ee4b2e51901a2b5b52d115ea37	166	TMHMM	TMhelix	Region of a membrane-bound protein predicted to be embedded in the membrane.	133	155	-	T	26-11-2025	-	-	-	-
FAOCNLAH_10077	4bc8e1ee4b2e51901a2b5b52d115ea37	166	Phobius	SIGNAL_PEPTIDE	Signal peptide region	1	38	-	T	26-11-2025	-	-	-	-
FAOCNLAH_10077	4bc8e1ee4b2e51901a2b5b52d115ea37	166	SignalP_EUK	SignalP-noTM	SignalP-noTM	1	25	-	T	26-11-2025	-	-	-	-
FAOCNLAH_10077	4bc8e1ee4b2e51901a2b5b52d115ea37	166	Phobius	TRANSMEMBRANE	Region of a membrane-bound protein predicted to be embedded in the membrane.	62	94	-	T	26-11-2025	-	-	-	-
FAOCNLAH_10077	4bc8e1ee4b2e51901a2b5b52d115ea37	166	Phobius	NON_CYTOPLASMIC_DOMAIN	Region of a membrane-bound protein predicted to be outside the membrane, in the extracellular region.	39	61	-	T	26-11-2025	-	-	-	-
FAOCNLAH_10077	4bc8e1ee4b2e51901a2b5b52d115ea37	166	SignalP_GRAM_POSITIVE	SignalP-TM	SignalP-TM	1	24	-	T	26-11-2025	-	-	-	-
FAOCNLAH_10077	4bc8e1ee4b2e51901a2b5b52d115ea37	166	Phobius	CYTOPLASMIC_DOMAIN	Region of a membrane-bound protein predicted to be outside the membrane, in the cytoplasm.	95	127	-	T	26-11-2025	-	-	-	-
FAOCNLAH_10077	4bc8e1ee4b2e51901a2b5b52d115ea37	166	Phobius	SIGNAL_PEPTIDE_H_REGION	Hydrophobic region of a signal peptide.	8	20	-	T	26-11-2025	-	-	-	-
FAOCNLAH_12162	4b3ec6903f605aed89fa5b2e1d8ac4d4	140	SUPERFAMILY	SSF46626	Cytochrome c	37	135	3.34E-20	T	26-11-2025	IPR036909	Cytochrome c-like domain superfamily	GO:0009055(InterPro)|GO:0020037(InterPro)	Reactome:R-BTA-111457|Reactome:R-BTA-111458|Reactome:R-BTA-111459|Reactome:R-BTA-2151201|Reactome:R-BTA-3299685|Reactome:R-BTA-5620971|Reactome:R-BTA-5628897|Reactome:R-BTA-611105|Reactome:R-BTA-9627069|Reactome:R-BTA-9707564|Reactome:R-BTA-9865881|Reactome:R-CEL-111457|Reactome:R-CEL-3299685|Reactome:R-CEL-5620971|Reactome:R-CEL-611105|Reactome:R-CFA-111457|Reactome:R-CFA-111458|Reactome:R-CFA-1…
FAOCNLAH_12162	4b3ec6903f605aed89fa5b2e1d8ac4d4	140	Phobius	SIGNAL_PEPTIDE_N_REGION	N-terminal region of a signal peptide.	1	5	-	T	26-11-2025	-	-	-	-
FAOCNLAH_12162	4b3ec6903f605aed89fa5b2e1d8ac4d4	140	SignalP_EUK	SignalP-noTM	SignalP-noTM	1	19	-	T	26-11-2025	-	-	-	-
FAOCNLAH_12162	4b3ec6903f605aed89fa5b2e1d8ac4d4	140	ProSiteProfiles	PS51007	Cytochrome c family profile.	48	134	9.80278	T	26-11-2025	IPR009056	Cytochrome c-like domain	GO:0009055(InterPro)|GO:0020037(InterPro)	Reactome:R-BTA-111457|Reactome:R-BTA-111458|Reactome:R-BTA-111459|Reactome:R-BTA-2151201|Reactome:R-BTA-3299685|Reactome:R-BTA-5620971|Reactome:R-BTA-5628897|Reactome:R-BTA-611105|Reactome:R-BTA-9627069|Reactome:R-BTA-9707564|Reactome:R-BTA-9865881|Reactome:R-CEL-111457|Reactome:R-CEL-3299685|Reactome:R-CEL-5620971|Reactome:R-CEL-611105|Reactome:R-CFA-111457|Reactome:R-CFA-111458|Reactome:R-CFA-1…
FAOCNLAH_12162	4b3ec6903f605aed89fa5b2e1d8ac4d4	140	Phobius	SIGNAL_PEPTIDE_H_REGION	Hydrophobic region of a signal peptide.	6	16	-	T	26-11-2025	-	-	-	-
FAOCNLAH_12162	4b3ec6903f605aed89fa5b2e1d8ac4d4	140	Phobius	SIGNAL_PEPTIDE_C_REGION	C-terminal region of a signal peptide.	17	20	-	T	26-11-2025	-	-	-	-
FAOCNLAH_12162	4b3ec6903f605aed89fa5b2e1d8ac4d4	140	Phobius	SIGNAL_PEPTIDE	Signal peptide region	1	20	-	Sup	26-11-2025	-	-	-	-
FAOCNLAH_12162	4b3ec6903f605aed89fa5b2e1d8ac4d4	140	Phobius	NON_CYTOPLASMIC_DOMAIN	Region of a membrane-bound protein predicted to be outside the membrane, in the extracellular region.	21	140	-	T	26-11-2025	-	-	-	-
FAOCNLAH_12162	4b3ec6903f605aed89fa5b2e1d8ac4d4	140	Pfam	PF00034	Cytochrome c	50	133	1E-09	T	26-11-2025	IPR009056	Cytochrome c-like domain	GO:0009055(InterPro)|GO:0020037(InterPro)	Reactome:R-BTA-111457|Reactome:R-BTA-111458|Reactome:R-BTA-111459|Reactome:R-BTA-2151201|Reactome:R-BTA-3299685|Reactome:R-BTA-5620971|Reactome:R-BTA-5628897|Reactome:R-BTA-611105|Reactome:R-BTA-9627069|Reactome:R-BTA-9707564|Reactome:R-BTA-9865881|Reactome:R-CEL-111457|Reactome:R-CEL-3299685|Reactome:R-CEL-5620971|Reactome:R-CEL-611105|Reactome:R-CFA-111457|Reactome:R-CFA-111458|Reactome:R-CFA-1…
FAOCNLAH_12162	4b3ec6903f605aed89fa5b2e1d8ac4d4	140	PANTHER	PTHR35008	BLL4482 PROTEIN-RELATED	49	138	1.1E-09	T	26-11-2025	IPR051459	Cytochrome c-type Dehydrogenase	-	-
FAOCNLAH_12162	4b3ec6903f605aed89fa5b2e1d8ac4d4	140	TMHMM	TMhelix	Region of a membrane-bound protein predicted to be embedded in the membrane.	7	26	-	T	26-11-2025	-	-	-	-
FAOCNLAH_12162	4b3ec6903f605aed89fa5b2e1d8ac4d4	140	Gene3D	G3DSA:1.10.760.10	-	29	137	6.3E-18	T	26-11-2025	IPR036909	Cytochrome c-like domain superfamily	GO:0009055(InterPro)|GO:0020037(InterPro)	Reactome:R-BTA-111457|Reactome:R-BTA-111458|Reactome:R-BTA-111459|Reactome:R-BTA-2151201|Reactome:R-BTA-3299685|Reactome:R-BTA-5620971|Reactome:R-BTA-5628897|Reactome:R-BTA-611105|Reactome:R-BTA-9627069|Reactome:R-BTA-9707564|Reactome:R-BTA-9865881|Reactome:R-CEL-111457|Reactome:R-CEL-3299685|Reactome:R-CEL-5620971|Reactome:R-CEL-611105|Reactome:R-CFA-111457|Reactome:R-CFA-111458|Reactome:R-CFA-1…
FAOCNLAH_12033	c1d8f997c0a71729129baede76238396	91	Phobius	NON_CYTOPLASMIC_DOMAIN	Region of a membrane-bound protein predicted to be outside the membrane, in the extracellular region.	43	91	-	T	26-11-2025	-	-	-	-
FAOCNLAH_12033	c1d8f997c0a71729129baede76238396	91	Phobius	SIGNAL_PEPTIDE	Signal peptide region	1	42	-	T	26-11-2025	-	-	-	-
FAOCNLAH_12033	c1d8f997c0a71729129baede76238396	91	SignalP_EUK	SignalP-noTM	SignalP-noTM	1	42	-	T	26-11-2025	-	-	-	-
FAOCNLAH_12033	c1d8f997c0a71729129baede76238396	91	Phobius	SIGNAL_PEPTIDE_H_REGION	Hydrophobic region of a signal peptide.	25	35	-	T	26-11-2025	-	-	-	-
FAOCNLAH_12033	c1d8f997c0a71729129baede76238396	91	SignalP_GRAM_POSITIVE	SignalP-TM	SignalP-TM	1	42	-	T	26-11-2025	-	-	-	-
FAOCNLAH_12033	c1d8f997c0a71729129baede76238396	91	Phobius	SIGNAL_PEPTIDE_N_REGION	N-terminal region of a signal peptide.	1	24	-	T	26-11-2025	-	-	-	-
FAOCNLAH_12033	c1d8f997c0a71729129baede76238396	91	Phobius	SIGNAL_PEPTIDE_C_REGION	C-terminal region of a signal peptide.	36	42	-	T	26-11-2025	-	-	-	-
FAOCNLAH_11005	3d9e5406acca80db5f5bf1e5f2c55199	110	Pfam	PF21814	Domain of unknown function (DUF6883)	2	109	5.4E-28	T	26-11-2025	IPR049250	Domain of unknown function DUF6883	-	-
FAOCNLAH_11078	15cb418ca4e1963c38c2ba89a8a75340	73	MobiDBLite	mobidb-lite	consensus disorder prediction	1	39	-	T	26-11-2025	-	-	-	-
FAOCNLAH_09661	1d50dc3a4858b87316abc11604af1952	148	PANTHER	PTHR24171	ANKYRIN REPEAT DOMAIN-CONTAINING PROTEIN 39-RELATED	16	110	1.2E-11	T	26-11-2025	-	-	-	-
FAOCNLAH_09661	1d50dc3a4858b87316abc11604af1952	148	Gene3D	G3DSA:1.25.40.20	-	11	125	5.8E-18	T	26-11-2025	IPR036770	Ankyrin repeat-containing domain superfamily	-	Reactome:R-BTA-114508|Reactome:R-BTA-139853|Reactome:R-BTA-197264|Reactome:R-BTA-2151201|Reactome:R-BTA-2559580|Reactome:R-BTA-2559582|Reactome:R-BTA-2559585|Reactome:R-BTA-3295583|Reactome:R-BTA-446343|Reactome:R-BTA-446353|Reactome:R-BTA-6798695|Reactome:R-BTA-69231|Reactome:R-BTA-8951664|Reactome:R-BTA-983168|Reactome:R-CEL-114508|Reactome:R-CEL-139853|Reactome:R-CEL-1912420|Reactome:R-CEL-210…
FAOCNLAH_09661	1d50dc3a4858b87316abc11604af1952	148	SUPERFAMILY	SSF48403	Ankyrin repeat	23	110	5.89E-14	T	26-11-2025	IPR036770	Ankyrin repeat-containing domain superfamily	-	Reactome:R-BTA-114508|Reactome:R-BTA-139853|Reactome:R-BTA-197264|Reactome:R-BTA-2151201|Reactome:R-BTA-2559580|Reactome:R-BTA-2559582|Reactome:R-BTA-2559585|Reactome:R-BTA-3295583|Reactome:R-BTA-446343|Reactome:R-BTA-446353|Reactome:R-BTA-6798695|Reactome:R-BTA-69231|Reactome:R-BTA-8951664|Reactome:R-BTA-983168|Reactome:R-CEL-114508|Reactome:R-CEL-139853|Reactome:R-CEL-1912420|Reactome:R-CEL-210…
FAOCNLAH_09661	1d50dc3a4858b87316abc11604af1952	148	SMART	SM00248	ANK_2a	49	79	0.24	T	26-11-2025	IPR002110	Ankyrin repeat	GO:0005515(InterPro)	Reactome:R-BTA-114508|Reactome:R-BTA-139853|Reactome:R-BTA-2151201|Reactome:R-BTA-2559580|Reactome:R-BTA-2559582|Reactome:R-BTA-2559585|Reactome:R-BTA-3295583|Reactome:R-BTA-446343|Reactome:R-BTA-446353|Reactome:R-BTA-6798695|Reactome:R-BTA-69231|Reactome:R-BTA-8951664|Reactome:R-BTA-983168|Reactome:R-CEL-114508|Reactome:R-CEL-139853|Reactome:R-CEL-1912420|Reactome:R-CEL-210500|Reactome:R-CEL-299…
FAOCNLAH_09661	1d50dc3a4858b87316abc11604af1952	148	SMART	SM00248	ANK_2a	83	112	160.0	T	26-11-2025	IPR002110	Ankyrin repeat	GO:0005515(InterPro)	Reactome:R-BTA-114508|Reactome:R-BTA-139853|Reactome:R-BTA-2151201|Reactome:R-BTA-2559580|Reactome:R-BTA-2559582|Reactome:R-BTA-2559585|Reactome:R-BTA-3295583|Reactome:R-BTA-446343|Reactome:R-BTA-446353|Reactome:R-BTA-6798695|Reactome:R-BTA-69231|Reactome:R-BTA-8951664|Reactome:R-BTA-983168|Reactome:R-CEL-114508|Reactome:R-CEL-139853|Reactome:R-CEL-1912420|Reactome:R-CEL-210500|Reactome:R-CEL-299…
FAOCNLAH_09661	1d50dc3a4858b87316abc11604af1952	148	ProSiteProfiles	PS50297	Ankyrin repeat region circular profile.	49	81	9.754822	T	26-11-2025	-	-	-	-
FAOCNLAH_09661	1d50dc3a4858b87316abc11604af1952	148	ProSiteProfiles	PS50088	Ankyrin repeat profile.	49	82	10.87314	T	26-11-2025	IPR002110	Ankyrin repeat	GO:0005515(InterPro)	Reactome:R-BTA-114508|Reactome:R-BTA-139853|Reactome:R-BTA-2151201|Reactome:R-BTA-2559580|Reactome:R-BTA-2559582|Reactome:R-BTA-2559585|Reactome:R-BTA-3295583|Reactome:R-BTA-446343|Reactome:R-BTA-446353|Reactome:R-BTA-6798695|Reactome:R-BTA-69231|Reactome:R-BTA-8951664|Reactome:R-BTA-983168|Reactome:R-CEL-114508|Reactome:R-CEL-139853|Reactome:R-CEL-1912420|Reactome:R-CEL-210500|Reactome:R-CEL-299…
FAOCNLAH_09661	1d50dc3a4858b87316abc11604af1952	148	Pfam	PF12796	Ankyrin repeats (3 copies)	22	110	7.8E-04	T	26-11-2025	IPR002110	Ankyrin repeat	GO:0005515(InterPro)	Reactome:R-BTA-114508|Reactome:R-BTA-139853|Reactome:R-BTA-2151201|Reactome:R-BTA-2559580|Reactome:R-BTA-2559582|Reactome:R-BTA-2559585|Reactome:R-BTA-3295583|Reactome:R-BTA-446343|Reactome:R-BTA-446353|Reactome:R-BTA-6798695|Reactome:R-BTA-69231|Reactome:R-BTA-8951664|Reactome:R-BTA-983168|Reactome:R-CEL-114508|Reactome:R-CEL-139853|Reactome:R-CEL-1912420|Reactome:R-CEL-210500|Reactome:R-CEL-299…
FAOCNLAH_11702	a07cfae7e52bd37971fc2412def630db	70	MobiDBLite	mobidb-lite	consensus disorder prediction	1	50	-	T	26-11-2025	-	-	-	-
FAOCNLAH_11702	a07cfae7e52bd37971fc2412def630db	70	MobiDBLite	mobidb-lite	consensus disorder prediction	29	41	-	T	26-11-2025	-	-	-	-
FAOCNLAH_10527	e543e8134fd84d6e886aa4c6b8e8e5a9	192	Pfam	PF05685	Putative restriction endonuclease	24	179	1.1E-17	T	26-11-2025	IPR008538	Putative restriction endonuclease	-	-
FAOCNLAH_10527	e543e8134fd84d6e886aa4c6b8e8e5a9	192	CDD	cd06260	DUF820-like	25	175	1.08809E-26	T	26-11-2025	IPR008538	Putative restriction endonuclease	-	-
FAOCNLAH_10527	e543e8134fd84d6e886aa4c6b8e8e5a9	192	PANTHER	PTHR34107	SLL0198 PROTEIN-RELATED	70	186	1.8E-10	T	26-11-2025	-	-	-	-
FAOCNLAH_10527	e543e8134fd84d6e886aa4c6b8e8e5a9	192	Gene3D	G3DSA:3.90.1570.10	tt1808, chain A	3	186	2.3E-30	T	26-11-2025	IPR012296	Nuclease, putative, TT1808	-	-
FAOCNLAH_10527	e543e8134fd84d6e886aa4c6b8e8e5a9	192	SUPERFAMILY	SSF52980	Restriction endonuclease-like	10	185	2.73E-31	T	26-11-2025	IPR011335	Restriction endonuclease type II-like	-	Reactome:R-BTA-5685938|Reactome:R-BTA-5696395|Reactome:R-BTA-5696400|Reactome:R-BTA-6782135|Reactome:R-BTA-6783310|Reactome:R-DDI-5696395|Reactome:R-DDI-6782135|Reactome:R-DME-5696395|Reactome:R-DME-5696400|Reactome:R-DME-6782135|Reactome:R-DRE-5693568|Reactome:R-HSA-5685938|Reactome:R-HSA-5693568|Reactome:R-HSA-5696395|Reactome:R-HSA-5696400|Reactome:R-HSA-6782135|Reactome:R-HSA-6783310|Reactome…
FAOCNLAH_10585	4cbd0824784e2111e6ed46da5031a416	77	MobiDBLite	mobidb-lite	consensus disorder prediction	27	51	-	T	26-11-2025	-	-	-	-
FAOCNLAH_10585	4cbd0824784e2111e6ed46da5031a416	77	MobiDBLite	mobidb-lite	consensus disorder prediction	31	47	-	T	26-11-2025	-	-	-	-
FAOCNLAH_11701	13c2e08ef6eb4b304df1719686508aac	78	Pfam	PF24718	HTH-like domain	2	76	4.8E-22	T	26-11-2025	IPR056975	HTH-like domain, bact	-	-
FAOCNLAH_10579	2a7b375c1f41e1859e08d70e00cb7877	80	Gene3D	G3DSA:3.90.1150.10	Aspartate Aminotransferase, domain 1	1	80	9.4E-13	T	26-11-2025	IPR015422	Pyridoxal phosphate-dependent transferase, small domain	-	Reactome:R-BTA-1483213|Reactome:R-BTA-1660661|Reactome:R-BTA-189451|Reactome:R-BTA-196757|Reactome:R-BTA-2408508|Reactome:R-BTA-389661|Reactome:R-BTA-70921|Reactome:R-BTA-8963684|Reactome:R-BTA-8963693|Reactome:R-BTA-8964539|Reactome:R-BTA-9013408|Reactome:R-BTA-9837999|Reactome:R-BTA-9856872|Reactome:R-CEL-1442490|Reactome:R-CEL-1483213|Reactome:R-CEL-1614558|Reactome:R-CEL-1614603|Reactome:R-CE…
FAOCNLAH_11919	aca3c242f01cff59795cffc929b09b70	130	Phobius	NON_CYTOPLASMIC_DOMAIN	Region of a membrane-bound protein predicted to be outside the membrane, in the extracellular region.	29	130	-	T	26-11-2025	-	-	-	-
FAOCNLAH_11919	aca3c242f01cff59795cffc929b09b70	130	Phobius	SIGNAL_PEPTIDE_C_REGION	C-terminal region of a signal peptide.	21	28	-	T	26-11-2025	-	-	-	-
FAOCNLAH_11919	aca3c242f01cff59795cffc929b09b70	130	SignalP_GRAM_NEGATIVE	SignalP-noTM	SignalP-noTM	1	28	-	T	26-11-2025	-	-	-	-
FAOCNLAH_11919	aca3c242f01cff59795cffc929b09b70	130	SignalP_EUK	SignalP-noTM	SignalP-noTM	1	22	-	T	26-11-2025	-	-	-	-
FAOCNLAH_11919	aca3c242f01cff59795cffc929b09b70	130	Phobius	SIGNAL_PEPTIDE_H_REGION	Hydrophobic region of a signal peptide.	9	20	-	T	26-11-2025	-	-	-	-
FAOCNLAH_11919	aca3c242f01cff59795cffc929b09b70	130	Phobius	SIGNAL_PEPTIDE	Signal peptide region	1	28	-	T	26-11-2025	-	-	-	-
FAOCNLAH_11919	aca3c242f01cff59795cffc929b09b70	130	SignalP_GRAM_POSITIVE	SignalP-TM	SignalP-TM	1	28	-	T	26-11-2025	-	-	-	-
FAOCNLAH_11919	aca3c242f01cff59795cffc929b09b70	130	Phobius	SIGNAL_PEPTIDE_N_REGION	N-terminal region of a signal peptide.	1	8	-	T	26-11-2025	-	-	-	-
FAOCNLAH_11090	f0a42f0b237bf73e3b9a383695ee182b	81	Pfam	PF14384	BrnA antitoxin of type II toxin-antitoxin system	21	78	2E-18	T	26-11-2025	IPR025528	BrnA antitoxin of type II toxin-antitoxin system	-	-
FAOCNLAH_11090	f0a42f0b237bf73e3b9a383695ee182b	81	MobiDBLite	mobidb-lite	consensus disorder prediction	1	20	-	T	26-11-2025	-	-	-	-
FAOCNLAH_11090	f0a42f0b237bf73e3b9a383695ee182b	81	MobiDBLite	mobidb-lite	consensus disorder prediction	1	10	-	T	26-11-2025	-	-	-	-
FAOCNLAH_09978	9188417e2658863591f47e8b0120ef03	296	Phobius	CYTOPLASMIC_DOMAIN	Region of a membrane-bound protein predicted to be outside the membrane, in the cytoplasm.	173	205	-	T	26-11-2025	-	-	-	-
FAOCNLAH_09978	9188417e2658863591f47e8b0120ef03	296	Phobius	TRANSMEMBRANE	Region of a membrane-bound protein predicted to be embedded in the membrane.	69	89	-	T	26-11-2025	-	-	-	-
FAOCNLAH_09978	9188417e2658863591f47e8b0120ef03	296	Phobius	TRANSMEMBRANE	Region of a membrane-bound protein predicted to be embedded in the membrane.	206	224	-	T	26-11-2025	-	-	-	-
FAOCNLAH_09978	9188417e2658863591f47e8b0120ef03	296	PANTHER	PTHR43848	PUTRESCINE TRANSPORT SYSTEM PERMEASE PROTEIN POTI	13	281	2E-31	T	26-11-2025	IPR051789	Bacterial Polyamine Transport Permease	-	-
FAOCNLAH_09978	9188417e2658863591f47e8b0120ef03	296	Phobius	NON_CYTOPLASMIC_DOMAIN	Region of a membrane-bound protein predicted to be outside the membrane, in the extracellular region.	38	68	-	T	26-11-2025	-	-	-	-
FAOCNLAH_09978	9188417e2658863591f47e8b0120ef03	296	Pfam	PF00528	Binding-protein-dependent transport system inner membrane component	82	269	2.8E-10	T	26-11-2025	IPR000515	ABC transporter type 1, transmembrane domain MetI-like	GO:0016020(InterPro)|GO:0055085(InterPro)	Reactome:R-HSA-1222538
FAOCNLAH_09978	9188417e2658863591f47e8b0120ef03	296	SUPERFAMILY	SSF161098	MetI-like	17	268	3.08E-34	T	26-11-2025	IPR035906	MetI-like superfamily	-	Reactome:R-HSA-1222538
FAOCNLAH_09978	9188417e2658863591f47e8b0120ef03	296	Phobius	TRANSMEMBRANE	Region of a membrane-bound protein predicted to be embedded in the membrane.	254	277	-	T	26-11-2025	-	-	-	-
FAOCNLAH_09978	9188417e2658863591f47e8b0120ef03	296	Phobius	NON_CYTOPLASMIC_DOMAIN	Region of a membrane-bound protein predicted to be outside the membrane, in the extracellular region.	225	253	-	T	26-11-2025	-	-	-	-
FAOCNLAH_09978	9188417e2658863591f47e8b0120ef03	296	TMHMM	TMhelix	Region of a membrane-bound protein predicted to be embedded in the membrane.	207	229	-	T	26-11-2025	-	-	-	-
FAOCNLAH_09978	9188417e2658863591f47e8b0120ef03	296	Phobius	TRANSMEMBRANE	Region of a membrane-bound protein predicted to be embedded in the membrane.	15	37	-	T	26-11-2025	-	-	-	-
FAOCNLAH_09978	9188417e2658863591f47e8b0120ef03	296	TMHMM	TMhelix	Region of a membrane-bound protein predicted to be embedded in the membrane.	255	277	-	T	26-11-2025	-	-	-	-
FAOCNLAH_09978	9188417e2658863591f47e8b0120ef03	296	ProSiteProfiles	PS50928	ABC transporter integral membrane type-1 domain profile.	67	278	14.872818	T	26-11-2025	IPR000515	ABC transporter type 1, transmembrane domain MetI-like	GO:0016020(InterPro)|GO:0055085(InterPro)	Reactome:R-HSA-1222538
FAOCNLAH_09978	9188417e2658863591f47e8b0120ef03	296	TMHMM	TMhelix	Region of a membrane-bound protein predicted to be embedded in the membrane.	99	121	-	T	26-11-2025	-	-	-	-
FAOCNLAH_09978	9188417e2658863591f47e8b0120ef03	296	Phobius	CYTOPLASMIC_DOMAIN	Region of a membrane-bound protein predicted to be outside the membrane, in the cytoplasm.	1	14	-	T	26-11-2025	-	-	-	-
FAOCNLAH_09978	9188417e2658863591f47e8b0120ef03	296	CDD	cd06261	TM_PBP2	63	268	3.4413E-07	T	26-11-2025	IPR000515	ABC transporter type 1, transmembrane domain MetI-like	GO:0016020(InterPro)|GO:0055085(InterPro)	Reactome:R-HSA-1222538
FAOCNLAH_09978	9188417e2658863591f47e8b0120ef03	296	Phobius	CYTOPLASMIC_DOMAIN	Region of a membrane-bound protein predicted to be outside the membrane, in the cytoplasm.	278	296	-	T	26-11-2025	-	-	-	-
FAOCNLAH_09978	9188417e2658863591f47e8b0120ef03	296	Phobius	CYTOPLASMIC_DOMAIN	Region of a membrane-bound protein predicted to be outside the membrane, in the cytoplasm.	90	100	-	T	26-11-2025	-	-	-	-
FAOCNLAH_09978	9188417e2658863591f47e8b0120ef03	296	TMHMM	TMhelix	Region of a membrane-bound protein predicted to be embedded in the membrane.	150	172	-	T	26-11-2025	-	-	-	-
FAOCNLAH_09978	9188417e2658863591f47e8b0120ef03	296	TMHMM	TMhelix	Region of a membrane-bound protein predicted to be embedded in the membrane.	70	92	-	T	26-11-2025	-	-	-	-
FAOCNLAH_09978	9188417e2658863591f47e8b0120ef03	296	Gene3D	G3DSA:1.10.3720.10	-	12	281	1.6E-33	T	26-11-2025	IPR035906	MetI-like superfamily	-	Reactome:R-HSA-1222538
FAOCNLAH_09978	9188417e2658863591f47e8b0120ef03	296	Phobius	NON_CYTOPLASMIC_DOMAIN	Region of a membrane-bound protein predicted to be outside the membrane, in the extracellular region.	125	148	-	T	26-11-2025	-	-	-	-
FAOCNLAH_09978	9188417e2658863591f47e8b0120ef03	296	TMHMM	TMhelix	Region of a membrane-bound protein predicted to be embedded in the membrane.	13	35	-	T	26-11-2025	-	-	-	-
FAOCNLAH_09978	9188417e2658863591f47e8b0120ef03	296	Phobius	TRANSMEMBRANE	Region of a membrane-bound protein predicted to be embedded in the membrane.	149	172	-	T	26-11-2025	-	-	-	-
FAOCNLAH_09978	9188417e2658863591f47e8b0120ef03	296	Phobius	TRANSMEMBRANE	Region of a membrane-bound protein predicted to be embedded in the membrane.	101	124	-	T	26-11-2025	-	-	-	-
FAOCNLAH_12254	d88c0e5ab6d82284200a6fed57733632	303	Phobius	SIGNAL_PEPTIDE_C_REGION	C-terminal region of a signal peptide.	23	30	-	T	26-11-2025	-	-	-	-
FAOCNLAH_12254	d88c0e5ab6d82284200a6fed57733632	303	Phobius	NON_CYTOPLASMIC_DOMAIN	Region of a membrane-bound protein predicted to be outside the membrane, in the extracellular region.	31	303	-	T	26-11-2025	-	-	-	-
FAOCNLAH_12254	d88c0e5ab6d82284200a6fed57733632	303	SignalP_GRAM_NEGATIVE	SignalP-TM	SignalP-TM	1	30	-	T	26-11-2025	-	-	-	-
FAOCNLAH_12254	d88c0e5ab6d82284200a6fed57733632	303	Phobius	SIGNAL_PEPTIDE_N_REGION	N-terminal region of a signal peptide.	1	10	-	T	26-11-2025	-	-	-	-
FAOCNLAH_12254	d88c0e5ab6d82284200a6fed57733632	303	SignalP_EUK	SignalP-noTM	SignalP-noTM	1	30	-	T	26-11-2025	-	-	-	-
FAOCNLAH_12254	d88c0e5ab6d82284200a6fed57733632	303	Phobius	SIGNAL_PEPTIDE_H_REGION	Hydrophobic region of a signal peptide.	11	22	-	T	26-11-2025	-	-	-	-
FAOCNLAH_12254	d88c0e5ab6d82284200a6fed57733632	303	SignalP_GRAM_NEGATIVE	SignalP-TM	SignalP-TM	1	30	-	T	26-11-2025	-	-	-	-
FAOCNLAH_12254	d88c0e5ab6d82284200a6fed57733632	303	TMHMM	TMhelix	Region of a membrane-bound protein predicted to be embedded in the membrane.	9	28	-	T	26-11-2025	-	-	-	-
FAOCNLAH_12254	d88c0e5ab6d82284200a6fed57733632	303	Phobius	SIGNAL_PEPTIDE	Signal peptide region	1	30	-	T	26-11-2025	-	-	-	-
FAOCNLAH_11163	acb2931d9dd472c42ff49800ad14455c	208	MobiDBLite	mobidb-lite	consensus disorder prediction	175	208	-	T	26-11-2025	-	-	-	-
FAOCNLAH_11163	acb2931d9dd472c42ff49800ad14455c	208	MobiDBLite	mobidb-lite	consensus disorder prediction	35	55	-	T	26-11-2025	-	-	-	-
FAOCNLAH_11163	acb2931d9dd472c42ff49800ad14455c	208	MobiDBLite	mobidb-lite	consensus disorder prediction	1	55	-	T	26-11-2025	-	-	-	-
FAOCNLAH_11163	acb2931d9dd472c42ff49800ad14455c	208	MobiDBLite	mobidb-lite	consensus disorder prediction	194	208	-	T	26-11-2025	-	-	-	-
FAOCNLAH_10773	b0a0a853c7c7417df5aab19f31e41773	66	Phobius	SIGNAL_PEPTIDE_C_REGION	C-terminal region of a signal peptide.	14	18	-	T	26-11-2025	-	-	-	-
FAOCNLAH_10773	b0a0a853c7c7417df5aab19f31e41773	66	Phobius	SIGNAL_PEPTIDE_N_REGION	N-terminal region of a signal peptide.	1	1	-	T	26-11-2025	-	-	-	-
FAOCNLAH_10773	b0a0a853c7c7417df5aab19f31e41773	66	Gene3D	G3DSA:1.20.1290.10	-	1	65	1.7E-12	T	26-11-2025	IPR029032	AhpD-like	-	Reactome:R-BTA-5628897|Reactome:R-BTA-9639288|Reactome:R-BTA-9755511|Reactome:R-CEL-5628897|Reactome:R-CEL-9755511|Reactome:R-DDI-5628897|Reactome:R-DDI-9639288|Reactome:R-DDI-9755511|Reactome:R-DME-5628897|Reactome:R-DME-9755511|Reactome:R-HSA-1222541|Reactome:R-HSA-5628897|Reactome:R-HSA-9639288|Reactome:R-HSA-9755511|Reactome:R-MMU-5628897|Reactome:R-MMU-9639288|Reactome:R-MMU-9755511
FAOCNLAH_10773	b0a0a853c7c7417df5aab19f31e41773	66	SUPERFAMILY	SSF69118	AhpD-like	2	63	4.19E-14	T	26-11-2025	IPR029032	AhpD-like	-	Reactome:R-BTA-5628897|Reactome:R-BTA-9639288|Reactome:R-BTA-9755511|Reactome:R-CEL-5628897|Reactome:R-CEL-9755511|Reactome:R-DDI-5628897|Reactome:R-DDI-9639288|Reactome:R-DDI-9755511|Reactome:R-DME-5628897|Reactome:R-DME-9755511|Reactome:R-HSA-1222541|Reactome:R-HSA-5628897|Reactome:R-HSA-9639288|Reactome:R-HSA-9755511|Reactome:R-MMU-5628897|Reactome:R-MMU-9639288|Reactome:R-MMU-9755511
FAOCNLAH_10773	b0a0a853c7c7417df5aab19f31e41773	66	Phobius	SIGNAL_PEPTIDE_H_REGION	Hydrophobic region of a signal peptide.	2	13	-	T	26-11-2025	-	-	-	-
FAOCNLAH_10773	b0a0a853c7c7417df5aab19f31e41773	66	Phobius	SIGNAL_PEPTIDE	Signal peptide region	1	18	-	T	26-11-2025	-	-	-	-
FAOCNLAH_10773	b0a0a853c7c7417df5aab19f31e41773	66	SignalP_EUK	SignalP-noTM	SignalP-noTM	1	18	-	T	26-11-2025	-	-	-	-
FAOCNLAH_10773	b0a0a853c7c7417df5aab19f31e41773	66	Pfam	PF02627	Carboxymuconolactone decarboxylase family	2	56	3.5E-06	T	26-11-2025	IPR003779	Carboxymuconolactone decarboxylase-like	GO:0051920(InterPro)	Reactome:R-HSA-1222541
FAOCNLAH_10773	b0a0a853c7c7417df5aab19f31e41773	66	Phobius	NON_CYTOPLASMIC_DOMAIN	Region of a membrane-bound protein predicted to be outside the membrane, in the extracellular region.	19	66	-	T	26-11-2025	-	-	-	-
FAOCNLAH_12530	c476904b0f1ab3f40c6d7a61aec1a4a9	78	Phobius	TRANSMEMBRANE	Region of a membrane-bound protein predicted to be embedded in the membrane.	60	77	-	T	26-11-2025	-	-	-	-
FAOCNLAH_12530	c476904b0f1ab3f40c6d7a61aec1a4a9	78	Phobius	NON_CYTOPLASMIC_DOMAIN	Region of a membrane-bound protein predicted to be outside the membrane, in the extracellular region.	78	78	-	T	26-11-2025	-	-	-	-
FAOCNLAH_12530	c476904b0f1ab3f40c6d7a61aec1a4a9	78	Phobius	CYTOPLASMIC_DOMAIN	Region of a membrane-bound protein predicted to be outside the membrane, in the cytoplasm.	1	59	-	T	26-11-2025	-	-	-	-
FAOCNLAH_10103	81559655ce5888c410ab1036bb099d2b	138	PANTHER	PTHR10160	NAD(P) TRANSHYDROGENASE	52	137	1.6E-29	T	26-11-2025	-	-	GO:0005886(PANTHER)|GO:0006740(PANTHER)|GO:0008746(PANTHER)|GO:0050661(PANTHER)	-
FAOCNLAH_10103	81559655ce5888c410ab1036bb099d2b	138	TMHMM	TMhelix	Region of a membrane-bound protein predicted to be embedded in the membrane.	48	67	-	T	26-11-2025	-	-	-	-
FAOCNLAH_10103	81559655ce5888c410ab1036bb099d2b	138	Pfam	PF12769	4TM region of pyridine nucleotide transhydrogenase, mitoch	52	135	1.4E-32	T	26-11-2025	IPR024605	NAD(P) transhydrogenase, alpha subunit, C-terminal	-	Reactome:R-BTA-71403|Reactome:R-HSA-71403|Reactome:R-MMU-71403
FAOCNLAH_10103	81559655ce5888c410ab1036bb099d2b	138	Phobius	CYTOPLASMIC_DOMAIN	Region of a membrane-bound protein predicted to be outside the membrane, in the cytoplasm.	127	138	-	T	26-11-2025	-	-	-	-
FAOCNLAH_10103	81559655ce5888c410ab1036bb099d2b	138	TMHMM	TMhelix	Region of a membrane-bound protein predicted to be embedded in the membrane.	106	125	-	T	26-11-2025	-	-	-	-
FAOCNLAH_10103	81559655ce5888c410ab1036bb099d2b	138	Phobius	TRANSMEMBRANE	Region of a membrane-bound protein predicted to be embedded in the membrane.	48	67	-	T	26-11-2025	-	-	-	-
FAOCNLAH_10103	81559655ce5888c410ab1036bb099d2b	138	Phobius	TRANSMEMBRANE	Region of a membrane-bound protein predicted to be embedded in the membrane.	106	126	-	T	26-11-2025	-	-	-	-
FAOCNLAH_10103	81559655ce5888c410ab1036bb099d2b	138	Phobius	NON_CYTOPLASMIC_DOMAIN	Region of a membrane-bound protein predicted to be outside the membrane, in the extracellular region.	101	105	-	T	26-11-2025	-	-	-	-
FAOCNLAH_10103	81559655ce5888c410ab1036bb099d2b	138	Phobius	CYTOPLASMIC_DOMAIN	Region of a membrane-bound protein predicted to be outside the membrane, in the cytoplasm.	68	78	-	T	26-11-2025	-	-	-	-
FAOCNLAH_10103	81559655ce5888c410ab1036bb099d2b	138	Phobius	NON_CYTOPLASMIC_DOMAIN	Region of a membrane-bound protein predicted to be outside the membrane, in the extracellular region.	1	47	-	T	26-11-2025	-	-	-	-
FAOCNLAH_10103	81559655ce5888c410ab1036bb099d2b	138	Phobius	TRANSMEMBRANE	Region of a membrane-bound protein predicted to be embedded in the membrane.	79	100	-	T	26-11-2025	-	-	-	-
FAOCNLAH_10103	81559655ce5888c410ab1036bb099d2b	138	TMHMM	TMhelix	Region of a membrane-bound protein predicted to be embedded in the membrane.	80	102	-	T	26-11-2025	-	-	-	-
FAOCNLAH_11998	273d69d4b5a8a753624a0505cc787f1c	259	Pfam	PF03592	Terminase small subunit	46	106	0.0051	T	26-11-2025	IPR005335	Terminase small subunit	GO:0051276(InterPro)	-
FAOCNLAH_11998	273d69d4b5a8a753624a0505cc787f1c	259	Gene3D	G3DSA:1.10.10.1400	-	44	105	2E-08	T	26-11-2025	IPR038713	Terminase small subunit, N-terminal DNA-binding domain, HTH motif superfamily	-	-
FAOCNLAH_12297	09ce40e09d324978543843299dfbe3e6	111	SUPERFAMILY	SSF143120	YefM-like	4	77	9.59E-12	T	26-11-2025	IPR036165	YefM-like superfamily	-	-
FAOCNLAH_12297	09ce40e09d324978543843299dfbe3e6	111	Gene3D	G3DSA:3.40.1620.10	-	16	50	3.6E-09	T	26-11-2025	-	-	-	-
FAOCNLAH_12297	09ce40e09d324978543843299dfbe3e6	111	NCBIfam	TIGR01552	type II toxin-antitoxin system prevent-host-death family antitoxin	6	50	2.7E-04	T	26-11-2025	-	-	-	-
FAOCNLAH_12297	09ce40e09d324978543843299dfbe3e6	111	Pfam	PF02604	Antitoxin Phd_YefM, type II toxin-antitoxin system	4	60	2.3E-06	T	26-11-2025	IPR006442	Type II toxin-antitoxin system, antitoxin Phd/YefM	-	-
FAOCNLAH_12413	7632f42b6a48528300ea83f0f57f02e4	43	Pfam	PF01527	Transposase	1	40	3.1E-07	T	26-11-2025	IPR002514	Transposase IS3/IS911family	GO:0003677(InterPro)|GO:0004803(InterPro)|GO:0006313(InterPro)	-
FAOCNLAH_12413	7632f42b6a48528300ea83f0f57f02e4	43	SUPERFAMILY	SSF46689	Homeodomain-like	2	41	7.7E-06	T	26-11-2025	IPR009057	Homedomain-like superfamily	-	Reactome:R-BTA-110330|Reactome:R-BTA-110331|Reactome:R-BTA-1660661|Reactome:R-BTA-171306|Reactome:R-BTA-171319|Reactome:R-BTA-174411|Reactome:R-BTA-174414|Reactome:R-BTA-174417|Reactome:R-BTA-174430|Reactome:R-BTA-174437|Reactome:R-BTA-2559586|Reactome:R-BTA-3371453|Reactome:R-BTA-72163|Reactome:R-BTA-9670095|Reactome:R-BTA-9772755|Reactome:R-CEL-2173795|Reactome:R-CEL-3214842|Reactome:R-CEL-3737…
FAOCNLAH_10043	830d797599eebe8e52a24278bb512e36	78	Phobius	CYTOPLASMIC_DOMAIN	Region of a membrane-bound protein predicted to be outside the membrane, in the cytoplasm.	22	78	-	T	26-11-2025	-	-	-	-
FAOCNLAH_10043	830d797599eebe8e52a24278bb512e36	78	TMHMM	TMhelix	Region of a membrane-bound protein predicted to be embedded in the membrane.	4	21	-	T	26-11-2025	-	-	-	-
FAOCNLAH_10043	830d797599eebe8e52a24278bb512e36	78	Phobius	NON_CYTOPLASMIC_DOMAIN	Region of a membrane-bound protein predicted to be outside the membrane, in the extracellular region.	1	5	-	T	26-11-2025	-	-	-	-
FAOCNLAH_10043	830d797599eebe8e52a24278bb512e36	78	Phobius	TRANSMEMBRANE	Region of a membrane-bound protein predicted to be embedded in the membrane.	6	21	-	T	26-11-2025	-	-	-	-
FAOCNLAH_11356	65804e178884d3543d2389509413ced9	145	CDD	cd06587	VOC	19	127	9.60775E-14	T	26-11-2025	-	-	-	-
FAOCNLAH_11356	65804e178884d3543d2389509413ced9	145	Gene3D	G3DSA:3.10.180.10	-	13	132	2.3E-23	T	26-11-2025	IPR029068	Glyoxalase/Bleomycin resistance protein/Dihydroxybiphenyl dioxygenase	-	Reactome:R-BTA-8963684|Reactome:R-CEL-8963684|Reactome:R-DDI-2142789|Reactome:R-DDI-71032|Reactome:R-DDI-8963684|Reactome:R-HSA-2142789|Reactome:R-HSA-70268|Reactome:R-HSA-71032|Reactome:R-HSA-8963684|Reactome:R-MMU-2142789|Reactome:R-MMU-70268|Reactome:R-MMU-71032|Reactome:R-MMU-8963684|Reactome:R-RNO-2142789|Reactome:R-RNO-70268|Reactome:R-RNO-8963684|Reactome:R-SCE-6798695|Reactome:R-SCE-70171…
FAOCNLAH_11356	65804e178884d3543d2389509413ced9	145	PANTHER	PTHR43048	METHYLMALONYL-COA EPIMERASE	16	132	6.6E-13	T	26-11-2025	IPR051785	Methylmalonyl-CoA/ethylmalonyl-CoA epimerase	GO:0004493(PANTHER)|GO:0046491(PANTHER)	MetaCyc:PWY-5741|MetaCyc:PWY-5743|MetaCyc:PWY-5789|MetaCyc:PWY-6728|MetaCyc:PWY-7384|MetaCyc:PWY-7854|MetaCyc:PWY-8086|Reactome:R-DDI-71032|Reactome:R-HSA-71032|Reactome:R-MMU-71032
FAOCNLAH_11356	65804e178884d3543d2389509413ced9	145	ProSiteProfiles	PS51819	Vicinal oxygen chelate (VOC) domain profile.	16	130	22.412411	T	26-11-2025	IPR037523	Vicinal oxygen chelate (VOC), core domain	-	Reactome:R-BTA-8963684|Reactome:R-CEL-8963684|Reactome:R-DDI-2142789|Reactome:R-DDI-71032|Reactome:R-DDI-8963684|Reactome:R-HSA-2142789|Reactome:R-HSA-70268|Reactome:R-HSA-71032|Reactome:R-HSA-8963684|Reactome:R-MMU-2142789|Reactome:R-MMU-70268|Reactome:R-MMU-71032|Reactome:R-MMU-8963684|Reactome:R-RNO-2142789|Reactome:R-RNO-70268|Reactome:R-RNO-8963684|Reactome:R-SCE-70268|Reactome:R-SPO-70268
FAOCNLAH_11356	65804e178884d3543d2389509413ced9	145	Pfam	PF00903	Glyoxalase/Bleomycin resistance protein/Dioxygenase superfamily	17	127	1.8E-11	T	26-11-2025	IPR004360	Glyoxalase/fosfomycin resistance/dioxygenase domain	-	Reactome:R-BTA-8963684|Reactome:R-CEL-8963684|Reactome:R-DDI-2142789|Reactome:R-DDI-8963684|Reactome:R-HSA-70268|Reactome:R-HSA-8963684|Reactome:R-MMU-70268|Reactome:R-MMU-8963684|Reactome:R-RNO-70268|Reactome:R-RNO-8963684|Reactome:R-SCE-70268|Reactome:R-SPO-70268
FAOCNLAH_11356	65804e178884d3543d2389509413ced9	145	SUPERFAMILY	SSF54593	Glyoxalase/Bleomycin resistance protein/Dihydroxybiphenyl dioxygenase	16	134	1.48E-27	T	26-11-2025	IPR029068	Glyoxalase/Bleomycin resistance protein/Dihydroxybiphenyl dioxygenase	-	Reactome:R-BTA-8963684|Reactome:R-CEL-8963684|Reactome:R-DDI-2142789|Reactome:R-DDI-71032|Reactome:R-DDI-8963684|Reactome:R-HSA-2142789|Reactome:R-HSA-70268|Reactome:R-HSA-71032|Reactome:R-HSA-8963684|Reactome:R-MMU-2142789|Reactome:R-MMU-70268|Reactome:R-MMU-71032|Reactome:R-MMU-8963684|Reactome:R-RNO-2142789|Reactome:R-RNO-70268|Reactome:R-RNO-8963684|Reactome:R-SCE-6798695|Reactome:R-SCE-70171…
FAOCNLAH_09119	274e201f15b79a4ae910e980f5c35822	47	Phobius	SIGNAL_PEPTIDE	Signal peptide region	1	21	-	T	26-11-2025	-	-	-	-
FAOCNLAH_09119	274e201f15b79a4ae910e980f5c35822	47	Phobius	SIGNAL_PEPTIDE_C_REGION	C-terminal region of a signal peptide.	17	21	-	T	26-11-2025	-	-	-	-
FAOCNLAH_09119	274e201f15b79a4ae910e980f5c35822	47	Phobius	SIGNAL_PEPTIDE_H_REGION	Hydrophobic region of a signal peptide.	9	16	-	T	26-11-2025	-	-	-	-
FAOCNLAH_09119	274e201f15b79a4ae910e980f5c35822	47	Phobius	NON_CYTOPLASMIC_DOMAIN	Region of a membrane-bound protein predicted to be outside the membrane, in the extracellular region.	22	47	-	T	26-11-2025	-	-	-	-
FAOCNLAH_09119	274e201f15b79a4ae910e980f5c35822	47	Phobius	SIGNAL_PEPTIDE_N_REGION	N-terminal region of a signal peptide.	1	8	-	T	26-11-2025	-	-	-	-
FAOCNLAH_11722	b1d2db9b1ad1be599585393f679332ae	94	SignalP_EUK	SignalP-noTM	SignalP-noTM	1	17	-	T	26-11-2025	-	-	-	-
FAOCNLAH_11722	b1d2db9b1ad1be599585393f679332ae	94	Phobius	SIGNAL_PEPTIDE	Signal peptide region	1	17	-	T	26-11-2025	-	-	-	-
FAOCNLAH_11722	b1d2db9b1ad1be599585393f679332ae	94	Phobius	SIGNAL_PEPTIDE_H_REGION	Hydrophobic region of a signal peptide.	4	12	-	T	26-11-2025	-	-	-	-
FAOCNLAH_11722	b1d2db9b1ad1be599585393f679332ae	94	SignalP_GRAM_NEGATIVE	SignalP-noTM	SignalP-noTM	1	17	-	T	26-11-2025	-	-	-	-
FAOCNLAH_11722	b1d2db9b1ad1be599585393f679332ae	94	Phobius	SIGNAL_PEPTIDE_C_REGION	C-terminal region of a signal peptide.	13	17	-	T	26-11-2025	-	-	-	-
FAOCNLAH_11722	b1d2db9b1ad1be599585393f679332ae	94	Phobius	SIGNAL_PEPTIDE_N_REGION	N-terminal region of a signal peptide.	1	3	-	T	26-11-2025	-	-	-	-
FAOCNLAH_11722	b1d2db9b1ad1be599585393f679332ae	94	Phobius	NON_CYTOPLASMIC_DOMAIN	Region of a membrane-bound protein predicted to be outside the membrane, in the extracellular region.	18	94	-	T	26-11-2025	-	-	-	-
FAOCNLAH_10229	1bb39a8fabbab47d7ac6f6b05e79dd63	77	Phobius	CYTOPLASMIC_DOMAIN	Region of a membrane-bound protein predicted to be outside the membrane, in the cytoplasm.	26	77	-	T	26-11-2025	-	-	-	-
FAOCNLAH_10229	1bb39a8fabbab47d7ac6f6b05e79dd63	77	Phobius	TRANSMEMBRANE	Region of a membrane-bound protein predicted to be embedded in the membrane.	6	25	-	T	26-11-2025	-	-	-	-
FAOCNLAH_10229	1bb39a8fabbab47d7ac6f6b05e79dd63	77	TMHMM	TMhelix	Region of a membrane-bound protein predicted to be embedded in the membrane.	4	26	-	T	26-11-2025	-	-	-	-
FAOCNLAH_10229	1bb39a8fabbab47d7ac6f6b05e79dd63	77	Coils	Coil	Coil	46	66	-	T	26-11-2025	-	-	-	-
FAOCNLAH_10229	1bb39a8fabbab47d7ac6f6b05e79dd63	77	Phobius	NON_CYTOPLASMIC_DOMAIN	Region of a membrane-bound protein predicted to be outside the membrane, in the extracellular region.	1	5	-	T	26-11-2025	-	-	-	-
FAOCNLAH_10054	53efbbfdbd5eaf0ccdc05abc934c66d3	69	Pfam	PF12762	ISXO2-like transposase domain	9	68	1.8E-07	T	26-11-2025	IPR024445	ISXO2-like transposase domain	-	-
FAOCNLAH_10054	53efbbfdbd5eaf0ccdc05abc934c66d3	69	MobiDBLite	mobidb-lite	consensus disorder prediction	1	20	-	T	26-11-2025	-	-	-	-
FAOCNLAH_10054	53efbbfdbd5eaf0ccdc05abc934c66d3	69	MobiDBLite	mobidb-lite	consensus disorder prediction	1	10	-	T	26-11-2025	-	-	-	-
FAOCNLAH_09800	d36bbbd23065cb6a9bf626e866966ddf	52	Gene3D	G3DSA:3.40.630.10	Zn peptidases	1	52	1.1E-08	T	26-11-2025	-	-	-	-
FAOCNLAH_09800	d36bbbd23065cb6a9bf626e866966ddf	52	SUPERFAMILY	SSF53187	Zn-dependent exopeptidases	2	48	1.19E-06	T	26-11-2025	-	-	-	-
FAOCNLAH_12079	246d9348218164882ce0cfd0611320f1	83	Coils	Coil	Coil	60	80	-	T	26-11-2025	-	-	-	-
FAOCNLAH_12146	45cf470f2214963e58b3f59d18c8cab5	156	MobiDBLite	mobidb-lite	consensus disorder prediction	1	25	-	T	26-11-2025	-	-	-	-
FAOCNLAH_12146	45cf470f2214963e58b3f59d18c8cab5	156	MobiDBLite	mobidb-lite	consensus disorder prediction	47	88	-	T	26-11-2025	-	-	-	-
FAOCNLAH_12146	45cf470f2214963e58b3f59d18c8cab5	156	MobiDBLite	mobidb-lite	consensus disorder prediction	67	77	-	T	26-11-2025	-	-	-	-
FAOCNLAH_09261	c75a733deed6328a8ec55e1ceef62d5a	40	Phobius	NON_CYTOPLASMIC_DOMAIN	Region of a membrane-bound protein predicted to be outside the membrane, in the extracellular region.	35	40	-	T	26-11-2025	-	-	-	-
FAOCNLAH_09261	c75a733deed6328a8ec55e1ceef62d5a	40	TMHMM	TMhelix	Region of a membrane-bound protein predicted to be embedded in the membrane.	5	27	-	T	26-11-2025	-	-	-	-
FAOCNLAH_09261	c75a733deed6328a8ec55e1ceef62d5a	40	Phobius	SIGNAL_PEPTIDE_C_REGION	C-terminal region of a signal peptide.	17	34	-	T	26-11-2025	-	-	-	-
FAOCNLAH_09261	c75a733deed6328a8ec55e1ceef62d5a	40	Phobius	SIGNAL_PEPTIDE_H_REGION	Hydrophobic region of a signal peptide.	5	16	-	T	26-11-2025	-	-	-	-
FAOCNLAH_09261	c75a733deed6328a8ec55e1ceef62d5a	40	Phobius	SIGNAL_PEPTIDE	Signal peptide region	1	34	-	T	26-11-2025	-	-	-	-
FAOCNLAH_09261	c75a733deed6328a8ec55e1ceef62d5a	40	Phobius	SIGNAL_PEPTIDE_N_REGION	N-terminal region of a signal peptide.	1	4	-	T	26-11-2025	-	-	-	-
FAOCNLAH_09261	c75a733deed6328a8ec55e1ceef62d5a	40	SignalP_EUK	SignalP-noTM	SignalP-noTM	1	18	-	T	26-11-2025	-	-	-	-
FAOCNLAH_09320	d039dbe232637ae9ecb005b669b634b7	192	CDD	cd06260	DUF820-like	31	181	1.39618E-27	T	26-11-2025	IPR008538	Putative restriction endonuclease	-	-
FAOCNLAH_09320	d039dbe232637ae9ecb005b669b634b7	192	Gene3D	G3DSA:3.90.1570.10	tt1808, chain A	9	192	3E-31	T	26-11-2025	IPR012296	Nuclease, putative, TT1808	-	-
FAOCNLAH_09320	d039dbe232637ae9ecb005b669b634b7	192	SUPERFAMILY	SSF52980	Restriction endonuclease-like	13	191	4.18E-31	T	26-11-2025	IPR011335	Restriction endonuclease type II-like	-	Reactome:R-BTA-5685938|Reactome:R-BTA-5696395|Reactome:R-BTA-5696400|Reactome:R-BTA-6782135|Reactome:R-BTA-6783310|Reactome:R-DDI-5696395|Reactome:R-DDI-6782135|Reactome:R-DME-5696395|Reactome:R-DME-5696400|Reactome:R-DME-6782135|Reactome:R-DRE-5693568|Reactome:R-HSA-5685938|Reactome:R-HSA-5693568|Reactome:R-HSA-5696395|Reactome:R-HSA-5696400|Reactome:R-HSA-6782135|Reactome:R-HSA-6783310|Reactome…
FAOCNLAH_09320	d039dbe232637ae9ecb005b669b634b7	192	PANTHER	PTHR34107	SLL0198 PROTEIN-RELATED	15	191	6.7E-13	T	26-11-2025	-	-	-	-
FAOCNLAH_09320	d039dbe232637ae9ecb005b669b634b7	192	Pfam	PF05685	Putative restriction endonuclease	30	184	3.8E-18	T	26-11-2025	IPR008538	Putative restriction endonuclease	-	-
FAOCNLAH_10515	b88c452c51ada9a260b32da77cba78e1	297	Phobius	NON_CYTOPLASMIC_DOMAIN	Region of a membrane-bound protein predicted to be outside the membrane, in the extracellular region.	296	297	-	T	26-11-2025	-	-	-	-
FAOCNLAH_10515	b88c452c51ada9a260b32da77cba78e1	297	TMHMM	TMhelix	Region of a membrane-bound protein predicted to be embedded in the membrane.	87	109	-	T	26-11-2025	-	-	-	-
FAOCNLAH_10515	b88c452c51ada9a260b32da77cba78e1	297	Phobius	TRANSMEMBRANE	Region of a membrane-bound protein predicted to be embedded in the membrane.	114	135	-	T	26-11-2025	-	-	-	-
FAOCNLAH_10515	b88c452c51ada9a260b32da77cba78e1	297	Phobius	TRANSMEMBRANE	Region of a membrane-bound protein predicted to be embedded in the membrane.	186	206	-	T	26-11-2025	-	-	-	-
FAOCNLAH_10515	b88c452c51ada9a260b32da77cba78e1	297	Phobius	SIGNAL_PEPTIDE	Signal peptide region	1	18	-	T	26-11-2025	-	-	-	-
FAOCNLAH_10515	b88c452c51ada9a260b32da77cba78e1	297	PANTHER	PTHR36838	AUXIN EFFLUX CARRIER FAMILY PROTEIN	3	296	4.5E-37	T	26-11-2025	-	-	-	-
FAOCNLAH_10515	b88c452c51ada9a260b32da77cba78e1	297	Phobius	TRANSMEMBRANE	Region of a membrane-bound protein predicted to be embedded in the membrane.	218	239	-	T	26-11-2025	-	-	-	-
FAOCNLAH_10515	b88c452c51ada9a260b32da77cba78e1	297	Phobius	TRANSMEMBRANE	Region of a membrane-bound protein predicted to be embedded in the membrane.	155	174	-	T	26-11-2025	-	-	-	-
FAOCNLAH_10515	b88c452c51ada9a260b32da77cba78e1	297	TMHMM	TMhelix	Region of a membrane-bound protein predicted to be embedded in the membrane.	274	296	-	T	26-11-2025	-	-	-	-
FAOCNLAH_10515	b88c452c51ada9a260b32da77cba78e1	297	TMHMM	TMhelix	Region of a membrane-bound protein predicted to be embedded in the membrane.	113	135	-	T	26-11-2025	-	-	-	-
FAOCNLAH_10515	b88c452c51ada9a260b32da77cba78e1	297	Phobius	CYTOPLASMIC_DOMAIN	Region of a membrane-bound protein predicted to be outside the membrane, in the cytoplasm.	79	89	-	T	26-11-2025	-	-	-	-
FAOCNLAH_10515	b88c452c51ada9a260b32da77cba78e1	297	Phobius	SIGNAL_PEPTIDE_N_REGION	N-terminal region of a signal peptide.	1	1	-	T	26-11-2025	-	-	-	-
FAOCNLAH_10515	b88c452c51ada9a260b32da77cba78e1	297	Phobius	CYTOPLASMIC_DOMAIN	Region of a membrane-bound protein predicted to be outside the membrane, in the cytoplasm.	207	217	-	T	26-11-2025	-	-	-	-
FAOCNLAH_10515	b88c452c51ada9a260b32da77cba78e1	297	TMHMM	TMhelix	Region of a membrane-bound protein predicted to be embedded in the membrane.	218	240	-	T	26-11-2025	-	-	-	-
FAOCNLAH_10515	b88c452c51ada9a260b32da77cba78e1	297	Phobius	CYTOPLASMIC_DOMAIN	Region of a membrane-bound protein predicted to be outside the membrane, in the cytoplasm.	136	154	-	T	26-11-2025	-	-	-	-
FAOCNLAH_10515	b88c452c51ada9a260b32da77cba78e1	297	TMHMM	TMhelix	Region of a membrane-bound protein predicted to be embedded in the membrane.	57	74	-	T	26-11-2025	-	-	-	-
FAOCNLAH_10515	b88c452c51ada9a260b32da77cba78e1	297	Phobius	SIGNAL_PEPTIDE_H_REGION	Hydrophobic region of a signal peptide.	2	13	-	T	26-11-2025	-	-	-	-
FAOCNLAH_10515	b88c452c51ada9a260b32da77cba78e1	297	Phobius	TRANSMEMBRANE	Region of a membrane-bound protein predicted to be embedded in the membrane.	275	295	-	T	26-11-2025	-	-	-	-
FAOCNLAH_10515	b88c452c51ada9a260b32da77cba78e1	297	Phobius	NON_CYTOPLASMIC_DOMAIN	Region of a membrane-bound protein predicted to be outside the membrane, in the extracellular region.	19	59	-	T	26-11-2025	-	-	-	-
FAOCNLAH_10515	b88c452c51ada9a260b32da77cba78e1	297	Phobius	TRANSMEMBRANE	Region of a membrane-bound protein predicted to be embedded in the membrane.	60	78	-	T	26-11-2025	-	-	-	-
FAOCNLAH_10515	b88c452c51ada9a260b32da77cba78e1	297	TMHMM	TMhelix	Region of a membrane-bound protein predicted to be embedded in the membrane.	4	21	-	T	26-11-2025	-	-	-	-
FAOCNLAH_10515	b88c452c51ada9a260b32da77cba78e1	297	TMHMM	TMhelix	Region of a membrane-bound protein predicted to be embedded in the membrane.	147	169	-	T	26-11-2025	-	-	-	-
FAOCNLAH_10515	b88c452c51ada9a260b32da77cba78e1	297	TMHMM	TMhelix	Region of a membrane-bound protein predicted to be embedded in the membrane.	184	206	-	T	26-11-2025	-	-	-	-
FAOCNLAH_10515	b88c452c51ada9a260b32da77cba78e1	297	Phobius	NON_CYTOPLASMIC_DOMAIN	Region of a membrane-bound protein predicted to be outside the membrane, in the extracellular region.	175	185	-	T	26-11-2025	-	-	-	-
FAOCNLAH_10515	b88c452c51ada9a260b32da77cba78e1	297	Phobius	TRANSMEMBRANE	Region of a membrane-bound protein predicted to be embedded in the membrane.	245	263	-	T	26-11-2025	-	-	-	-
FAOCNLAH_10515	b88c452c51ada9a260b32da77cba78e1	297	Phobius	TRANSMEMBRANE	Region of a membrane-bound protein predicted to be embedded in the membrane.	90	108	-	T	26-11-2025	-	-	-	-
FAOCNLAH_10515	b88c452c51ada9a260b32da77cba78e1	297	TMHMM	TMhelix	Region of a membrane-bound protein predicted to be embedded in the membrane.	245	262	-	T	26-11-2025	-	-	-	-
FAOCNLAH_10515	b88c452c51ada9a260b32da77cba78e1	297	Phobius	SIGNAL_PEPTIDE_C_REGION	C-terminal region of a signal peptide.	14	18	-	T	26-11-2025	-	-	-	-
FAOCNLAH_10515	b88c452c51ada9a260b32da77cba78e1	297	Phobius	CYTOPLASMIC_DOMAIN	Region of a membrane-bound protein predicted to be outside the membrane, in the cytoplasm.	264	274	-	T	26-11-2025	-	-	-	-
FAOCNLAH_10515	b88c452c51ada9a260b32da77cba78e1	297	TMHMM	TMhelix	Region of a membrane-bound protein predicted to be embedded in the membrane.	28	47	-	T	26-11-2025	-	-	-	-
FAOCNLAH_10515	b88c452c51ada9a260b32da77cba78e1	297	SignalP_EUK	SignalP-noTM	SignalP-noTM	1	18	-	T	26-11-2025	-	-	-	-
FAOCNLAH_10515	b88c452c51ada9a260b32da77cba78e1	297	Phobius	NON_CYTOPLASMIC_DOMAIN	Region of a membrane-bound protein predicted to be outside the membrane, in the extracellular region.	109	113	-	T	26-11-2025	-	-	-	-
FAOCNLAH_10515	b88c452c51ada9a260b32da77cba78e1	297	Phobius	NON_CYTOPLASMIC_DOMAIN	Region of a membrane-bound protein predicted to be outside the membrane, in the extracellular region.	240	244	-	T	26-11-2025	-	-	-	-
FAOCNLAH_10515	b88c452c51ada9a260b32da77cba78e1	297	Pfam	PF03547	Membrane transport protein	3	291	3.5E-25	T	26-11-2025	IPR004776	Membrane transport PIN-like	GO:0016020(InterPro)|GO:0055085(InterPro)	-
FAOCNLAH_09024	2b0b4c3fb5d0d89dd207e2e447b581a8	144	MobiDBLite	mobidb-lite	consensus disorder prediction	133	144	-	T	26-11-2025	-	-	-	-
FAOCNLAH_09024	2b0b4c3fb5d0d89dd207e2e447b581a8	144	MobiDBLite	mobidb-lite	consensus disorder prediction	110	144	-	T	26-11-2025	-	-	-	-
FAOCNLAH_12433	90b8df5e2c2d91671e5aa2fb43281e42	91	Gene3D	G3DSA:2.10.260.10	-	6	47	1E-09	T	26-11-2025	-	-	-	-
FAOCNLAH_12433	90b8df5e2c2d91671e5aa2fb43281e42	91	SMART	SM00966	SpoVT_AbrB_2_a	9	54	4.3E-11	T	26-11-2025	IPR007159	SpoVT-AbrB domain	GO:0003677(InterPro)	-
FAOCNLAH_12433	90b8df5e2c2d91671e5aa2fb43281e42	91	NCBIfam	TIGR01439	transcriptional regulator, AbrB family	8	48	8E-09	T	26-11-2025	IPR007159	SpoVT-AbrB domain	GO:0003677(InterPro)	-
FAOCNLAH_12433	90b8df5e2c2d91671e5aa2fb43281e42	91	Pfam	PF04014	Antidote-toxin recognition MazE, bacterial antitoxin	9	48	5.6E-06	T	26-11-2025	IPR007159	SpoVT-AbrB domain	GO:0003677(InterPro)	-
FAOCNLAH_12433	90b8df5e2c2d91671e5aa2fb43281e42	91	SUPERFAMILY	SSF89447	AbrB/MazE/MraZ-like	8	50	8.2E-10	T	26-11-2025	IPR037914	SpoVT-AbrB domain superfamily	-	-
FAOCNLAH_11484	c98603f624ed24f83cc4b8bc6eac6e5e	125	SUPERFAMILY	SSF88713	Glycoside hydrolase/deacetylase	58	103	4.08E-06	T	26-11-2025	IPR011330	Glycoside hydrolase/deacetylase, beta/alpha-barrel	GO:0005975(InterPro)	Reactome:R-BTA-4085001|Reactome:R-BTA-6798695|Reactome:R-BTA-8853383|Reactome:R-DDI-6798695|Reactome:R-DDI-8853383|Reactome:R-DME-975578|Reactome:R-HSA-4085001|Reactome:R-HSA-6798695|Reactome:R-HSA-6811438|Reactome:R-HSA-8853383|Reactome:R-HSA-9694548|Reactome:R-HSA-975578|Reactome:R-MMU-4085001|Reactome:R-MMU-6798695|Reactome:R-MMU-8853383|Reactome:R-MMU-975578|Reactome:R-RNO-4085001|Reactome:R-…
FAOCNLAH_11484	c98603f624ed24f83cc4b8bc6eac6e5e	125	Gene3D	G3DSA:3.20.20.370	Glycoside hydrolase/deacetylase	20	119	1.7E-08	T	26-11-2025	-	-	-	-
FAOCNLAH_11755	a9eab78fc39372fd15a14c0078096f1a	303	Phobius	SIGNAL_PEPTIDE_C_REGION	C-terminal region of a signal peptide.	16	20	-	T	26-11-2025	-	-	-	-
FAOCNLAH_11755	a9eab78fc39372fd15a14c0078096f1a	303	Gene3D	G3DSA:3.40.50.1980	Nitrogenase molybdenum iron protein domain	192	301	3.9E-11	T	26-11-2025	-	-	-	-
FAOCNLAH_11755	a9eab78fc39372fd15a14c0078096f1a	303	Pfam	PF01297	Zinc-uptake complex component A periplasmic	27	299	3.1E-36	T	26-11-2025	IPR006127	Periplasmic solute binding protein, ZnuA-like	GO:0030001(InterPro)|GO:0046872(InterPro)	-
FAOCNLAH_11755	a9eab78fc39372fd15a14c0078096f1a	303	SignalP_GRAM_NEGATIVE	SignalP-noTM	SignalP-noTM	1	22	-	T	26-11-2025	-	-	-	-
FAOCNLAH_11755	a9eab78fc39372fd15a14c0078096f1a	303	SignalP_GRAM_POSITIVE	SignalP-TM	SignalP-TM	1	22	-	T	26-11-2025	-	-	-	-
FAOCNLAH_11755	a9eab78fc39372fd15a14c0078096f1a	303	Phobius	SIGNAL_PEPTIDE	Signal peptide region	1	20	-	T	26-11-2025	-	-	-	-
FAOCNLAH_11755	a9eab78fc39372fd15a14c0078096f1a	303	Phobius	SIGNAL_PEPTIDE_H_REGION	Hydrophobic region of a signal peptide.	4	15	-	T	26-11-2025	-	-	-	-
FAOCNLAH_11755	a9eab78fc39372fd15a14c0078096f1a	303	Phobius	NON_CYTOPLASMIC_DOMAIN	Region of a membrane-bound protein predicted to be outside the membrane, in the extracellular region.	21	303	-	T	26-11-2025	-	-	-	-
FAOCNLAH_11755	a9eab78fc39372fd15a14c0078096f1a	303	SUPERFAMILY	SSF53807	Helical backbone metal receptor	17	299	3.68E-55	T	26-11-2025	-	-	-	-
FAOCNLAH_11755	a9eab78fc39372fd15a14c0078096f1a	303	SignalP_EUK	SignalP-noTM	SignalP-noTM	1	20	-	T	26-11-2025	-	-	-	-
FAOCNLAH_11755	a9eab78fc39372fd15a14c0078096f1a	303	Phobius	SIGNAL_PEPTIDE_N_REGION	N-terminal region of a signal peptide.	1	3	-	T	26-11-2025	-	-	-	-
FAOCNLAH_11755	a9eab78fc39372fd15a14c0078096f1a	303	PANTHER	PTHR42953	HIGH-AFFINITY ZINC UPTAKE SYSTEM PROTEIN ZNUA-RELATED	5	299	2.3E-40	T	26-11-2025	IPR050492	Bacterial metal-binding protein 9	-	-
FAOCNLAH_11755	a9eab78fc39372fd15a14c0078096f1a	303	Gene3D	G3DSA:3.40.50.1980	Nitrogenase molybdenum iron protein domain	23	187	1.9E-27	T	26-11-2025	-	-	-	-
FAOCNLAH_08975	3ed340dfefc7342b6d41b1a88f1e1890	103	Phobius	CYTOPLASMIC_DOMAIN	Region of a membrane-bound protein predicted to be outside the membrane, in the cytoplasm.	23	103	-	T	26-11-2025	-	-	-	-
FAOCNLAH_08975	3ed340dfefc7342b6d41b1a88f1e1890	103	Phobius	TRANSMEMBRANE	Region of a membrane-bound protein predicted to be embedded in the membrane.	6	22	-	T	26-11-2025	-	-	-	-
FAOCNLAH_08975	3ed340dfefc7342b6d41b1a88f1e1890	103	TMHMM	TMhelix	Region of a membrane-bound protein predicted to be embedded in the membrane.	5	22	-	T	26-11-2025	-	-	-	-
FAOCNLAH_08975	3ed340dfefc7342b6d41b1a88f1e1890	103	Phobius	NON_CYTOPLASMIC_DOMAIN	Region of a membrane-bound protein predicted to be outside the membrane, in the extracellular region.	1	5	-	T	26-11-2025	-	-	-	-
FAOCNLAH_11593	7a32df650bd397a9f01ef160b850490d	67	Pfam	PF05930	Prophage CP4-57 regulatory protein (AlpA)	4	54	1.3E-12	T	26-11-2025	IPR010260	DNA-binding transcriptional activator AlpA	-	-
FAOCNLAH_11593	7a32df650bd397a9f01ef160b850490d	67	SUPERFAMILY	SSF46955	Putative DNA-binding domain	5	57	7.32E-09	T	26-11-2025	IPR009061	Putative DNA-binding domain superfamily	-	Reactome:R-DME-5696395|Reactome:R-DME-5696400|Reactome:R-DME-6781823|Reactome:R-DME-6782135|Reactome:R-GGA-353303|Reactome:R-HSA-201451|Reactome:R-HSA-2173795|Reactome:R-HSA-379716|Reactome:R-HSA-5696395|Reactome:R-HSA-5696400|Reactome:R-HSA-6781823|Reactome:R-HSA-6782135|Reactome:R-MMU-201451|Reactome:R-MMU-2173795|Reactome:R-MMU-5696395|Reactome:R-MMU-5696400|Reactome:R-MMU-6781823|Reactome:R-M…
FAOCNLAH_11593	7a32df650bd397a9f01ef160b850490d	67	PANTHER	PTHR36154	DNA-BINDING TRANSCRIPTIONAL ACTIVATOR ALPA	3	56	2.4E-09	T	26-11-2025	IPR052931	Prophage regulatory DNA-binding activator	-	-
FAOCNLAH_11593	7a32df650bd397a9f01ef160b850490d	67	Gene3D	G3DSA:1.10.238.160	-	5	62	1.5E-13	T	26-11-2025	-	-	-	-
FAOCNLAH_09306	3d891ece2a11eff22502f2d0d449e5e5	53	SignalP_EUK	SignalP-noTM	SignalP-noTM	1	10	-	T	26-11-2025	-	-	-	-
FAOCNLAH_12316	c06af561c04ca9ad45679d98a9be02c8	240	MobiDBLite	mobidb-lite	consensus disorder prediction	125	173	-	T	26-11-2025	-	-	-	-
FAOCNLAH_12316	c06af561c04ca9ad45679d98a9be02c8	240	MobiDBLite	mobidb-lite	consensus disorder prediction	143	153	-	T	26-11-2025	-	-	-	-
FAOCNLAH_12316	c06af561c04ca9ad45679d98a9be02c8	240	Pfam	PF12728	Helix-turn-helix domain	183	230	0.0042	T	26-11-2025	IPR041657	Helix-turn-helix domain, group 17	-	-
FAOCNLAH_12316	c06af561c04ca9ad45679d98a9be02c8	240	SUPERFAMILY	SSF46955	Putative DNA-binding domain	183	232	9.52E-07	T	26-11-2025	IPR009061	Putative DNA-binding domain superfamily	-	Reactome:R-DME-5696395|Reactome:R-DME-5696400|Reactome:R-DME-6781823|Reactome:R-DME-6782135|Reactome:R-GGA-353303|Reactome:R-HSA-201451|Reactome:R-HSA-2173795|Reactome:R-HSA-379716|Reactome:R-HSA-5696395|Reactome:R-HSA-5696400|Reactome:R-HSA-6781823|Reactome:R-HSA-6782135|Reactome:R-MMU-201451|Reactome:R-MMU-2173795|Reactome:R-MMU-5696395|Reactome:R-MMU-5696400|Reactome:R-MMU-6781823|Reactome:R-M…
FAOCNLAH_12174	df50b7b1a387e53afc218bf70aa577ac	91	Gene3D	G3DSA:2.10.260.10	-	1	47	7.4E-10	T	26-11-2025	-	-	-	-
FAOCNLAH_12174	df50b7b1a387e53afc218bf70aa577ac	91	NCBIfam	TIGR01439	transcriptional regulator, AbrB family	8	49	9.6E-11	T	26-11-2025	IPR007159	SpoVT-AbrB domain	GO:0003677(InterPro)	-
FAOCNLAH_12174	df50b7b1a387e53afc218bf70aa577ac	91	SUPERFAMILY	SSF89447	AbrB/MazE/MraZ-like	7	50	1.92E-09	T	26-11-2025	IPR037914	SpoVT-AbrB domain superfamily	-	-
FAOCNLAH_12174	df50b7b1a387e53afc218bf70aa577ac	91	ProSiteProfiles	PS51740	SpoVT-AbrB domain profile.	6	51	9.737396	T	26-11-2025	IPR007159	SpoVT-AbrB domain	GO:0003677(InterPro)	-
FAOCNLAH_12174	df50b7b1a387e53afc218bf70aa577ac	91	SMART	SM00966	SpoVT_AbrB_2_a	9	54	1E-11	T	26-11-2025	IPR007159	SpoVT-AbrB domain	GO:0003677(InterPro)	-
FAOCNLAH_12174	df50b7b1a387e53afc218bf70aa577ac	91	Pfam	PF04014	Antidote-toxin recognition MazE, bacterial antitoxin	9	50	8.8E-07	T	26-11-2025	IPR007159	SpoVT-AbrB domain	GO:0003677(InterPro)	-
FAOCNLAH_12481	5e6a7cec35eecce24916fc0bdf8a8714	63	MobiDBLite	mobidb-lite	consensus disorder prediction	30	40	-	T	26-11-2025	-	-	-	-
FAOCNLAH_12481	5e6a7cec35eecce24916fc0bdf8a8714	63	MobiDBLite	mobidb-lite	consensus disorder prediction	41	51	-	T	26-11-2025	-	-	-	-
FAOCNLAH_12481	5e6a7cec35eecce24916fc0bdf8a8714	63	MobiDBLite	mobidb-lite	consensus disorder prediction	28	63	-	T	26-11-2025	-	-	-	-
FAOCNLAH_11809	429ac3c0c7131d543e0f6cdd87784bb5	88	MobiDBLite	mobidb-lite	consensus disorder prediction	1	26	-	T	26-11-2025	-	-	-	-
FAOCNLAH_12384	94e3d9d205f425f7b28c79aa28f43607	70	SUPERFAMILY	SSF54786	YcfA/nrd intein domain	23	69	2.47E-06	T	26-11-2025	-	-	-	-
FAOCNLAH_12384	94e3d9d205f425f7b28c79aa28f43607	70	Gene3D	G3DSA:3.30.920.30	Hypothetical protein.	1	69	8.9E-10	T	26-11-2025	IPR038570	HicA superfamily	-	-
FAOCNLAH_12379	2f48f93fd43cf6ec5fd23791652c0cae	77	Pfam	PF13683	Integrase core domain	2	61	5.6E-13	T	26-11-2025	IPR001584	Integrase, catalytic core	GO:0015074(InterPro)	Reactome:R-HSA-162585|Reactome:R-HSA-162588|Reactome:R-HSA-162592|Reactome:R-HSA-162594|Reactome:R-HSA-164516|Reactome:R-HSA-164525|Reactome:R-HSA-164843|Reactome:R-HSA-173107|Reactome:R-HSA-175474|Reactome:R-HSA-175567|Reactome:R-HSA-177539|Reactome:R-HSA-180689|Reactome:R-HSA-180910
FAOCNLAH_12379	2f48f93fd43cf6ec5fd23791652c0cae	77	Gene3D	G3DSA:3.30.420.10	-	1	70	1.4E-06	T	26-11-2025	IPR036397	Ribonuclease H superfamily	GO:0003676(InterPro)	Reactome:R-BTA-429947|Reactome:R-BTA-6791226|Reactome:R-BTA-6804115|Reactome:R-CEL-110314|Reactome:R-CEL-203927|Reactome:R-CEL-426486|Reactome:R-CEL-5578749|Reactome:R-CEL-5651801|Reactome:R-CEL-5656169|Reactome:R-CEL-5696397|Reactome:R-CEL-5696400|Reactome:R-CEL-6782135|Reactome:R-CEL-6782210|Reactome:R-CEL-6791226|Reactome:R-CEL-69091|Reactome:R-CEL-69166|Reactome:R-CEL-69183|Reactome:R-DDI-110…
FAOCNLAH_12379	2f48f93fd43cf6ec5fd23791652c0cae	77	PANTHER	PTHR46889	TRANSPOSASE INSF FOR INSERTION SEQUENCE IS3B-RELATED	1	68	1.7E-17	T	26-11-2025	IPR050900	Transposase IS3/IS150/IS904	-	-
FAOCNLAH_12379	2f48f93fd43cf6ec5fd23791652c0cae	77	ProSiteProfiles	PS50994	Integrase catalytic domain profile.	1	68	9.371136	T	26-11-2025	IPR001584	Integrase, catalytic core	GO:0015074(InterPro)	Reactome:R-HSA-162585|Reactome:R-HSA-162588|Reactome:R-HSA-162592|Reactome:R-HSA-162594|Reactome:R-HSA-164516|Reactome:R-HSA-164525|Reactome:R-HSA-164843|Reactome:R-HSA-173107|Reactome:R-HSA-175474|Reactome:R-HSA-175567|Reactome:R-HSA-177539|Reactome:R-HSA-180689|Reactome:R-HSA-180910
FAOCNLAH_12379	2f48f93fd43cf6ec5fd23791652c0cae	77	SUPERFAMILY	SSF53098	Ribonuclease H-like	2	64	6.07E-11	T	26-11-2025	IPR012337	Ribonuclease H-like superfamily	-	Reactome:R-BTA-429947|Reactome:R-BTA-6791226|Reactome:R-BTA-6804115|Reactome:R-CEL-110314|Reactome:R-CEL-112382|Reactome:R-CEL-203927|Reactome:R-CEL-426486|Reactome:R-CEL-5578749|Reactome:R-CEL-5651801|Reactome:R-CEL-5656169|Reactome:R-CEL-5696397|Reactome:R-CEL-5696400|Reactome:R-CEL-674695|Reactome:R-CEL-6782135|Reactome:R-CEL-6782210|Reactome:R-CEL-6791226|Reactome:R-CEL-69091|Reactome:R-CEL-6…
FAOCNLAH_11570	5b08b74791c306d710e06b93cecec972	104	Coils	Coil	Coil	72	92	-	T	26-11-2025	-	-	-	-
FAOCNLAH_09997	597aa5cba236c7e58c727664cf37a878	62	SUPERFAMILY	SSF47729	IHF-like DNA-binding proteins	1	57	3.39E-12	T	26-11-2025	IPR010992	Integration host factor (IHF)-like DNA-binding domain superfamily	GO:0003677(InterPro)	-
FAOCNLAH_09997	597aa5cba236c7e58c727664cf37a878	62	Pfam	PF00216	Bacterial DNA-binding protein	1	56	7.5E-08	T	26-11-2025	IPR000119	Histone-like DNA-binding protein	GO:0003677(InterPro)|GO:0030527(InterPro)	-
FAOCNLAH_09997	597aa5cba236c7e58c727664cf37a878	62	Gene3D	G3DSA:4.10.520.10	-	1	62	6.9E-12	T	26-11-2025	IPR010992	Integration host factor (IHF)-like DNA-binding domain superfamily	GO:0003677(InterPro)	-
FAOCNLAH_10248	14ab8ab5aedd7429b8d45def9341b35c	80	Phobius	SIGNAL_PEPTIDE_C_REGION	C-terminal region of a signal peptide.	20	24	-	T	26-11-2025	-	-	-	-
FAOCNLAH_10248	14ab8ab5aedd7429b8d45def9341b35c	80	Phobius	SIGNAL_PEPTIDE	Signal peptide region	1	24	-	T	26-11-2025	-	-	-	-
FAOCNLAH_10248	14ab8ab5aedd7429b8d45def9341b35c	80	TMHMM	TMhelix	Region of a membrane-bound protein predicted to be embedded in the membrane.	9	31	-	T	26-11-2025	-	-	-	-
FAOCNLAH_10248	14ab8ab5aedd7429b8d45def9341b35c	80	Phobius	SIGNAL_PEPTIDE_N_REGION	N-terminal region of a signal peptide.	1	7	-	T	26-11-2025	-	-	-	-
FAOCNLAH_10248	14ab8ab5aedd7429b8d45def9341b35c	80	Phobius	NON_CYTOPLASMIC_DOMAIN	Region of a membrane-bound protein predicted to be outside the membrane, in the extracellular region.	25	80	-	T	26-11-2025	-	-	-	-
FAOCNLAH_10248	14ab8ab5aedd7429b8d45def9341b35c	80	Phobius	SIGNAL_PEPTIDE_H_REGION	Hydrophobic region of a signal peptide.	8	19	-	T	26-11-2025	-	-	-	-
FAOCNLAH_11915	6a788ac333562910366867b5106e5f43	214	Pfam	PF11536	Protein of unknown function (DUF3226)	17	213	7E-26	T	26-11-2025	IPR024508	Protein of unknown function DUF3226	-	-
FAOCNLAH_11915	6a788ac333562910366867b5106e5f43	214	SUPERFAMILY	SSF160945	PH0156-like	17	109	1.44E-07	T	26-11-2025	-	-	-	-
FAOCNLAH_10676	b6b4b2c9e5ce0d16f2ff11aeca755ae0	43	MobiDBLite	mobidb-lite	consensus disorder prediction	18	43	-	T	26-11-2025	-	-	-	-
FAOCNLAH_11947	8ffe172d856ddc6fa5bca5f0f3865e17	509	MobiDBLite	mobidb-lite	consensus disorder prediction	237	254	-	T	26-11-2025	-	-	-	-
FAOCNLAH_11947	8ffe172d856ddc6fa5bca5f0f3865e17	509	MobiDBLite	mobidb-lite	consensus disorder prediction	236	276	-	T	26-11-2025	-	-	-	-
FAOCNLAH_11589	73b2cf74cc09c9aaa02c13eb1bbd5684	238	Phobius	NON_CYTOPLASMIC_DOMAIN	Region of a membrane-bound protein predicted to be outside the membrane, in the extracellular region.	29	238	-	T	26-11-2025	-	-	-	-
FAOCNLAH_11589	73b2cf74cc09c9aaa02c13eb1bbd5684	238	SignalP_EUK	SignalP-noTM	SignalP-noTM	1	26	-	T	26-11-2025	-	-	-	-
FAOCNLAH_11589	73b2cf74cc09c9aaa02c13eb1bbd5684	238	Phobius	SIGNAL_PEPTIDE	Signal peptide region	1	28	-	T	26-11-2025	-	-	-	-
FAOCNLAH_11589	73b2cf74cc09c9aaa02c13eb1bbd5684	238	Phobius	SIGNAL_PEPTIDE_N_REGION	N-terminal region of a signal peptide.	1	9	-	T	26-11-2025	-	-	-	-
FAOCNLAH_11589	73b2cf74cc09c9aaa02c13eb1bbd5684	238	SignalP_GRAM_POSITIVE	SignalP-TM	SignalP-TM	1	28	-	T	26-11-2025	-	-	-	-
FAOCNLAH_11589	73b2cf74cc09c9aaa02c13eb1bbd5684	238	Phobius	SIGNAL_PEPTIDE_C_REGION	C-terminal region of a signal peptide.	22	28	-	T	26-11-2025	-	-	-	-
FAOCNLAH_11589	73b2cf74cc09c9aaa02c13eb1bbd5684	238	Phobius	SIGNAL_PEPTIDE_H_REGION	Hydrophobic region of a signal peptide.	10	21	-	T	26-11-2025	-	-	-	-
FAOCNLAH_10999	e57ff8d1e49a3db2c29923040852bb89	124	CDD	cd00293	USP-like	1	122	3.14836E-13	T	26-11-2025	-	-	-	-
FAOCNLAH_10999	e57ff8d1e49a3db2c29923040852bb89	124	Gene3D	G3DSA:3.40.50.12370	-	1	123	1.3E-19	T	26-11-2025	-	-	-	-
FAOCNLAH_10999	e57ff8d1e49a3db2c29923040852bb89	124	SUPERFAMILY	SSF52402	Adenine nucleotide alpha hydrolases-like	2	123	2.34E-18	T	26-11-2025	-	-	-	-
FAOCNLAH_10999	e57ff8d1e49a3db2c29923040852bb89	124	Pfam	PF00582	Universal stress protein family	2	122	1.6E-06	T	26-11-2025	IPR006016	UspA	-	-
FAOCNLAH_10947	4f852f53a53ccb8148a994d2add5407f	168	CDD	cd04301	NAT_SF	74	138	5.17897E-05	T	26-11-2025	-	-	-	-
FAOCNLAH_10947	4f852f53a53ccb8148a994d2add5407f	168	Pfam	PF00583	Acetyltransferase (GNAT) family	57	157	7.2E-06	T	26-11-2025	IPR000182	GNAT domain	GO:0016747(InterPro)	Reactome:R-BTA-351200|Reactome:R-CEL-351200|Reactome:R-DDI-3214847|Reactome:R-DDI-446210|Reactome:R-DME-2468052|Reactome:R-DME-446210|Reactome:R-DRE-2032785|Reactome:R-DRE-5689880|Reactome:R-DRE-5689901|Reactome:R-DRE-8963693|Reactome:R-DRE-9018519|Reactome:R-DRE-9617629|Reactome:R-GGA-209931|Reactome:R-GGA-351200|Reactome:R-HSA-1912408|Reactome:R-HSA-2032785|Reactome:R-HSA-209931|Reactome:R-HSA-…
FAOCNLAH_10947	4f852f53a53ccb8148a994d2add5407f	168	SUPERFAMILY	SSF55729	Acyl-CoA N-acyltransferases (Nat)	27	161	2.96E-17	T	26-11-2025	IPR016181	Acyl-CoA N-acyltransferase	-	Reactome:R-BTA-2514859|Reactome:R-BTA-351200|Reactome:R-BTA-5617833|Reactome:R-CEL-3214847|Reactome:R-CEL-350562|Reactome:R-CEL-351200|Reactome:R-CEL-5693607|Reactome:R-DDI-2514859|Reactome:R-DDI-3214847|Reactome:R-DDI-446210|Reactome:R-DME-201722|Reactome:R-DME-2468052|Reactome:R-DME-2559586|Reactome:R-DME-3214847|Reactome:R-DME-350562|Reactome:R-DME-446210|Reactome:R-DME-5693548|Reactome:R-DME-…
FAOCNLAH_10947	4f852f53a53ccb8148a994d2add5407f	168	Gene3D	G3DSA:3.40.630.30	-	18	164	2.1E-21	T	26-11-2025	-	-	-	-
FAOCNLAH_10947	4f852f53a53ccb8148a994d2add5407f	168	ProSiteProfiles	PS51186	Gcn5-related N-acetyltransferase (GNAT) domain profile.	20	168	14.036077	T	26-11-2025	IPR000182	GNAT domain	GO:0016747(InterPro)	Reactome:R-BTA-351200|Reactome:R-CEL-351200|Reactome:R-DDI-3214847|Reactome:R-DDI-446210|Reactome:R-DME-2468052|Reactome:R-DME-446210|Reactome:R-DRE-2032785|Reactome:R-DRE-5689880|Reactome:R-DRE-5689901|Reactome:R-DRE-8963693|Reactome:R-DRE-9018519|Reactome:R-DRE-9617629|Reactome:R-GGA-209931|Reactome:R-GGA-351200|Reactome:R-HSA-1912408|Reactome:R-HSA-2032785|Reactome:R-HSA-209931|Reactome:R-HSA-…
FAOCNLAH_12214	36e64a20a38c2ef080a7f63bbf1b4e0e	101	Phobius	SIGNAL_PEPTIDE_C_REGION	C-terminal region of a signal peptide.	17	24	-	T	26-11-2025	-	-	-	-
FAOCNLAH_12214	36e64a20a38c2ef080a7f63bbf1b4e0e	101	SignalP_GRAM_POSITIVE	SignalP-TM	SignalP-TM	1	24	-	T	26-11-2025	-	-	-	-
FAOCNLAH_12214	36e64a20a38c2ef080a7f63bbf1b4e0e	101	SignalP_EUK	SignalP-noTM	SignalP-noTM	1	24	-	T	26-11-2025	-	-	-	-
FAOCNLAH_12214	36e64a20a38c2ef080a7f63bbf1b4e0e	101	ProSiteProfiles	PS51257	Prokaryotic membrane lipoprotein lipid attachment site profile.	1	18	5.0	T	26-11-2025	-	-	-	-
FAOCNLAH_12214	36e64a20a38c2ef080a7f63bbf1b4e0e	101	SignalP_GRAM_NEGATIVE	SignalP-noTM	SignalP-noTM	1	24	-	T	26-11-2025	-	-	-	-
FAOCNLAH_12214	36e64a20a38c2ef080a7f63bbf1b4e0e	101	Phobius	NON_CYTOPLASMIC_DOMAIN	Region of a membrane-bound protein predicted to be outside the membrane, in the extracellular region.	25	101	-	T	26-11-2025	-	-	-	-
FAOCNLAH_12214	36e64a20a38c2ef080a7f63bbf1b4e0e	101	Phobius	SIGNAL_PEPTIDE_H_REGION	Hydrophobic region of a signal peptide.	5	16	-	T	26-11-2025	-	-	-	-
FAOCNLAH_12214	36e64a20a38c2ef080a7f63bbf1b4e0e	101	Phobius	SIGNAL_PEPTIDE_N_REGION	N-terminal region of a signal peptide.	1	4	-	T	26-11-2025	-	-	-	-
FAOCNLAH_12214	36e64a20a38c2ef080a7f63bbf1b4e0e	101	Phobius	SIGNAL_PEPTIDE	Signal peptide region	1	24	-	T	26-11-2025	-	-	-	-
FAOCNLAH_10874	a97037cc708dc127aa49c22d7a38ccb8	128	Pfam	PF01850	PIN domain	3	122	1.5E-09	T	26-11-2025	IPR002716	PIN domain	-	Reactome:R-BTA-6791226|Reactome:R-CEL-429958|Reactome:R-CEL-450385|Reactome:R-CEL-450513|Reactome:R-DDI-6791226|Reactome:R-DRE-975957|Reactome:R-HSA-380994|Reactome:R-HSA-429958|Reactome:R-HSA-450385|Reactome:R-HSA-450513|Reactome:R-HSA-450604|Reactome:R-HSA-6790901|Reactome:R-HSA-6791226|Reactome:R-HSA-975957|Reactome:R-MMU-429958|Reactome:R-MMU-450385|Reactome:R-MMU-450513|Reactome:R-MMU-450604…
FAOCNLAH_10874	a97037cc708dc127aa49c22d7a38ccb8	128	SignalP_EUK	SignalP-noTM	SignalP-noTM	1	24	-	T	26-11-2025	-	-	-	-
FAOCNLAH_10874	a97037cc708dc127aa49c22d7a38ccb8	128	CDD	cd09872	PIN_Sll0205-like	4	125	5.91485E-53	T	26-11-2025	IPR041705	VapC-like Sll0205 protein, PIN domain	-	-
FAOCNLAH_10874	a97037cc708dc127aa49c22d7a38ccb8	128	Phobius	SIGNAL_PEPTIDE_C_REGION	C-terminal region of a signal peptide.	16	24	-	T	26-11-2025	-	-	-	-
FAOCNLAH_10874	a97037cc708dc127aa49c22d7a38ccb8	128	SUPERFAMILY	SSF88723	PIN domain-like	1	125	9.25E-20	T	26-11-2025	IPR029060	PIN-like domain superfamily	-	Reactome:R-BTA-110362|Reactome:R-BTA-174437|Reactome:R-BTA-5651801|Reactome:R-BTA-5685939|Reactome:R-BTA-6791226|Reactome:R-BTA-69166|Reactome:R-CEL-5651801|Reactome:R-CEL-5685939|Reactome:R-CEL-69166|Reactome:R-DDI-110362|Reactome:R-DDI-5358565|Reactome:R-DDI-5651801|Reactome:R-DDI-6791226|Reactome:R-DDI-69166|Reactome:R-DME-5358565|Reactome:R-DME-5651801|Reactome:R-DME-5685939|Reactome:R-DME-56…
FAOCNLAH_10874	a97037cc708dc127aa49c22d7a38ccb8	128	Phobius	NON_CYTOPLASMIC_DOMAIN	Region of a membrane-bound protein predicted to be outside the membrane, in the extracellular region.	25	128	-	T	26-11-2025	-	-	-	-
FAOCNLAH_10874	a97037cc708dc127aa49c22d7a38ccb8	128	Gene3D	G3DSA:3.40.50.1010	-	2	125	3.3E-08	T	26-11-2025	-	-	-	-
FAOCNLAH_10874	a97037cc708dc127aa49c22d7a38ccb8	128	Phobius	SIGNAL_PEPTIDE_N_REGION	N-terminal region of a signal peptide.	1	3	-	T	26-11-2025	-	-	-	-
FAOCNLAH_10874	a97037cc708dc127aa49c22d7a38ccb8	128	Phobius	SIGNAL_PEPTIDE	Signal peptide region	1	24	-	T	26-11-2025	-	-	-	-
FAOCNLAH_10874	a97037cc708dc127aa49c22d7a38ccb8	128	PANTHER	PTHR36173	RIBONUCLEASE VAPC16-RELATED	1	121	3.9E-31	T	26-11-2025	IPR052919	Type II TA system ribonuclease	-	-
FAOCNLAH_10874	a97037cc708dc127aa49c22d7a38ccb8	128	Phobius	SIGNAL_PEPTIDE_H_REGION	Hydrophobic region of a signal peptide.	4	15	-	T	26-11-2025	-	-	-	-
FAOCNLAH_12492	baa9071954e70788991ea01449b411f3	68	SUPERFAMILY	SSF46689	Homeodomain-like	4	59	1.25E-13	T	26-11-2025	IPR009057	Homedomain-like superfamily	-	Reactome:R-BTA-110330|Reactome:R-BTA-110331|Reactome:R-BTA-1660661|Reactome:R-BTA-171306|Reactome:R-BTA-171319|Reactome:R-BTA-174411|Reactome:R-BTA-174414|Reactome:R-BTA-174417|Reactome:R-BTA-174430|Reactome:R-BTA-174437|Reactome:R-BTA-2559586|Reactome:R-BTA-3371453|Reactome:R-BTA-72163|Reactome:R-BTA-9670095|Reactome:R-BTA-9772755|Reactome:R-CEL-2173795|Reactome:R-CEL-3214842|Reactome:R-CEL-3737…
FAOCNLAH_12492	baa9071954e70788991ea01449b411f3	68	Pfam	PF04255	Protein of unknown function (DUF433)	6	59	1.9E-13	T	26-11-2025	IPR007367	VapB45-like, C-terminal	-	-
FAOCNLAH_12492	baa9071954e70788991ea01449b411f3	68	Gene3D	G3DSA:1.10.10.10	-	6	67	2.3E-13	T	26-11-2025	IPR036388	Winged helix-like DNA-binding domain superfamily	-	Reactome:R-BTA-112382|Reactome:R-BTA-113418|Reactome:R-BTA-1169091|Reactome:R-BTA-1169408|Reactome:R-BTA-1234176|Reactome:R-BTA-1236978|Reactome:R-BTA-1538133|Reactome:R-BTA-156827|Reactome:R-BTA-1606341|Reactome:R-BTA-168928|Reactome:R-BTA-174084|Reactome:R-BTA-174154|Reactome:R-BTA-174178|Reactome:R-BTA-174184|Reactome:R-BTA-174411|Reactome:R-BTA-174430|Reactome:R-BTA-1799339|Reactome:R-BTA-187…
FAOCNLAH_12492	baa9071954e70788991ea01449b411f3	68	PANTHER	PTHR34849	SSL5025 PROTEIN	4	59	1.2E-10	T	26-11-2025	-	-	-	-
FAOCNLAH_12034	88827958c952fc59dcf39937adadf213	172	Gene3D	G3DSA:3.40.50.300	-	68	169	6.2E-22	T	26-11-2025	IPR027417	P-loop containing nucleoside triphosphate hydrolase	-	Reactome:R-BTA-110312|Reactome:R-BTA-110314|Reactome:R-BTA-110320|Reactome:R-BTA-112043|Reactome:R-BTA-112308|Reactome:R-BTA-113418|Reactome:R-BTA-114604|Reactome:R-BTA-114608|Reactome:R-BTA-1169091|Reactome:R-BTA-1169408|Reactome:R-BTA-1222556|Reactome:R-BTA-1234176|Reactome:R-BTA-1236978|Reactome:R-BTA-1257604|Reactome:R-BTA-1266695|Reactome:R-BTA-141444|Reactome:R-BTA-156584|Reactome:R-BTA-156…
FAOCNLAH_12034	88827958c952fc59dcf39937adadf213	172	Pfam	PF01695	IstB-like ATP binding protein	76	164	8.4E-27	T	26-11-2025	IPR002611	IstB-like ATP-binding domain	GO:0005524(InterPro)	-
FAOCNLAH_12034	88827958c952fc59dcf39937adadf213	172	MobiDBLite	mobidb-lite	consensus disorder prediction	29	50	-	T	26-11-2025	-	-	-	-
FAOCNLAH_12034	88827958c952fc59dcf39937adadf213	172	MobiDBLite	mobidb-lite	consensus disorder prediction	34	50	-	T	26-11-2025	-	-	-	-
FAOCNLAH_12034	88827958c952fc59dcf39937adadf213	172	SUPERFAMILY	SSF52540	P-loop containing nucleoside triphosphate hydrolases	74	159	9.56E-06	T	26-11-2025	IPR027417	P-loop containing nucleoside triphosphate hydrolase	-	Reactome:R-BTA-110312|Reactome:R-BTA-110314|Reactome:R-BTA-110320|Reactome:R-BTA-112043|Reactome:R-BTA-112308|Reactome:R-BTA-113418|Reactome:R-BTA-114604|Reactome:R-BTA-114608|Reactome:R-BTA-1169091|Reactome:R-BTA-1169408|Reactome:R-BTA-1222556|Reactome:R-BTA-1234176|Reactome:R-BTA-1236978|Reactome:R-BTA-1257604|Reactome:R-BTA-1266695|Reactome:R-BTA-141444|Reactome:R-BTA-156584|Reactome:R-BTA-156…
FAOCNLAH_10373	4af63ce89915efecdceb41a31a0fa4f4	71	Phobius	CYTOPLASMIC_DOMAIN	Region of a membrane-bound protein predicted to be outside the membrane, in the cytoplasm.	59	71	-	T	26-11-2025	-	-	-	-
FAOCNLAH_10373	4af63ce89915efecdceb41a31a0fa4f4	71	Phobius	TRANSMEMBRANE	Region of a membrane-bound protein predicted to be embedded in the membrane.	38	58	-	T	26-11-2025	-	-	-	-
FAOCNLAH_10373	4af63ce89915efecdceb41a31a0fa4f4	71	TMHMM	TMhelix	Region of a membrane-bound protein predicted to be embedded in the membrane.	36	58	-	T	26-11-2025	-	-	-	-
FAOCNLAH_10373	4af63ce89915efecdceb41a31a0fa4f4	71	Phobius	NON_CYTOPLASMIC_DOMAIN	Region of a membrane-bound protein predicted to be outside the membrane, in the extracellular region.	1	37	-	T	26-11-2025	-	-	-	-

## Sheet: TableS9
Table S9: Sequence taxonomy (SILVA138) for dominant AOA _AOB_NOV ASVs
ASV_no	Domain	Phylum	Class	Order	Family	Genus	BLASTn:Environment	BLASTn:Host	Seq
>ASV_028	Bacteria	Nitrospirae	Nitrospira	Nitrospirales	Nitrospiraceae	Nitrospira	Sponge Symbiont	Calthropella geodioides	ACGAAGGTGGCGAGCGTTGTTCGGATTTACTGGGCGTAAAGAGCACGTAGGCGGTTTAGTAAGCCCCTTGGGAAAGCTACGGGCTTAACCCGTAAAGGTCGAGGGGGACTGCTAAGCTAGAGGGCGGGAGAGGAGCGCGGAATTTCCGGTGTAGCGGTGAAATGCGTAGATATCGGGAAGAAGGCCGGTGGCGAAGGCGGCGCTCTGGAACGTCTCTGACGCTGAGGTGCGAAAGCGTGGGGAGCAAACAGG
>ASV_042	Bacteria	Proteobacteria	Gammaproteobacteria	Nitrosococcales	Nitrosococcaceae	AqS1	Sponge Symbiont	HMA Sponges	ACGGAGGGTGCGAGCGTTAATCGGAATTACTGGGCGTAAAGGGCGCGTAGGCGGCTCGAAAAGTTGGATGTGAAAGCCCCGGGCTCAACCTGGGAATTGCGTTCAATACTGTCGGGCTAGAGTGTGGTAGAGGGAAGTGGAATTCCCGGTGTAGCGGTGAAATGCGTAGATATCGGGAGGAACACCAGTGGCGAAGGCGGCTTCCTGGACCAACACTGACGCTGAGGCGCGAAAGCGTGGGGAGCAAACAGG
>ASV_044	Bacteria	Nitrospinae	P9X2b3D02	NA	NA	NA	Sponge Symbiont	Ircinia spp.	ACGGAGGGAGCAAGCGTTGCTCGGAATCACTGGGCGTAAAGGGCGTGTAGGCGGGATGGTAAGTCGGATGTGAAAGCCCCGGGCTCAACTCGGGAAGTGCATTCGATACTGCCGTTCTTGAGTGTGGTAGAGGAGAGCGGAATTCCTGGTGTAGCGGTGAAATGCGTAGATATCAGGAAGAACACCTGTGGCGAAGGCGGCTCTCTGGACCAATACTGACGCTGAGGCGCGAAAGCTAGGGGAGCGAACGGG
>ASV_046	Bacteria	Proteobacteria	Gammaproteobacteria	Nitrosococcales	Nitrosococcaceae	AqS1	Sponge Symbiont	GBR Sponges	ACGGAGGGTGCGAGCGTTAATCGGAATTACTGGGCGTAAAGGGCGCGTAGGCGGCTCGATAAGTTGGATGTGAAAGCCCCGGGCTCAACCTGGGAATTGCGTTCAATACTGTCGGGCTAGAGTGTGGTAGAGGGAAGTGGAATTCCCGGTGTAGCGGTGAAATGCGTAGATATCGGGAGGAACACCAGTGGCGAAGGCGGCTTCCTGGATCAACACTGACGCTGAGGCGCGAAAGCGTGGGGAGCAAACAGG
>ASV_048	Bacteria	Proteobacteria	Gammaproteobacteria	Nitrosococcales	Nitrosococcaceae	AqS1	Sponge Symbiont	Red Sea Astrosclera willeyana	ACAGAGGGTGCGAGCGTTAATCGGAATTACTGGGCGTAAAGGGCGCGTAGGCGGTGCGGTAAGTTGGGTGTGAAAGCCTCGGGCTTAACCTGGGAATTGCATTCAATACTGCCGGACTGGAGTATGGTAGAGGGAAGTGGAATTCCGGGTGTAGCGGTGAAATGCGTAGATATCCGGAGGAACACCAGTGGCGAAGGCGGCTTCCTGGACCAATACTGACGCTGAGGCGCGAAAGCGTGGGGAGCAAACAGG
>ASV_077	Bacteria	Proteobacteria	Gammaproteobacteria	Nitrosococcales	Nitrosococcaceae	AqS1	Sponge Symbiont	Agelas oroides	ACAGAGGGTGCGAGCGTTAATCGGAATTACTGGGCGTAAAGGGCGCGTAGGCGGTCTGGTAAGTTGGGTGTGAAAGCCTCGGGCTTAACCTGGGAATTGCATTCAATACTGCCGGACTGGAGTATGGTAGAGGGAAGTGGAATTCCGGGTGTAGCGGTGAAATGCGTAGATATCCGGAGGAACACCAGTGGCGAAGGCGGCTTCCTGGACCAATACTGACGCTGAGGCGCGAAAGCGTGGGGAGCAAACAGG
>ASV_078	Bacteria	Proteobacteria	Gammaproteobacteria	Nitrosococcales	Nitrosococcaceae	AqS1	Sponge Symbiont	n/a	ACGGAGGGTGCAAGCGTTAATCGGAATTACTGGGCGTAAAGGGCGCGTAGGCGGCTCGATAAGTCGGATGTGAAAGCCCCGGGCTCAACCTGGGAATTGCATTCGATACTGTCGGGCTAGAGTGTGGTAGAGGGAAGTGGAATTCCCGGTGTAGCGGTGAAATGCGTAGATATCGGGAGGAACACCAGTGGCGAAGGCGGCTTCCTGGACCAACACTGACGCTGAGGCGCGAAAGCGTGGGGAGCAAACAGG
>ASV_085	Bacteria	Proteobacteria	Gammaproteobacteria	Nitrosococcales	Nitrosococcaceae	FS142-36B-02	Sponge Symbiont	Vaceletia crypta	ACGGAGGGTGCAAGCGTTAATCAGAATTACTGGGCGTAAAGGGCGAGTAGGTGGTTCGATCAGTCGGGTGTGAAAGCCCCGGGCTCAACCTGGGAATTGCATTCGATACTGTCGAGCTGGAGTGTGGTAGAGGGAAGCGGAATTCCGGGTGTAGCGGTGAAATGCGTAGATATCCGGAGGAACACCAGTGGCGAAGGCGGCTTCCTGGACCAACACTGACACTGAGTCGCGAAAGCGTGGGGAGCAAACAGG
>ASV_106	Bacteria	Proteobacteria	Gammaproteobacteria	Nitrosococcales	Nitrosococcaceae	AqS1	Sponge Symbiont	Ectyoplasia ferox	ACGGAGGGTGCGAGCGTTAATCGGAATTACTGGGCGTAAAGGGCGCGTAGGCGGCTCGATAAGTTGGATGTGAAAGCCCCGGGCTCAACCTGGGAATTGCGTTCAATACTGTCGGGCTGGAGTGTGGTAGAGGGAAGTGGAATTCCCGGTGTAGCGGTGAAATGCGTAGATATCGGGAGGAACACCAGTGGCGAAGGCGGCTTCCTGGACCAACACTGACGCTGAGGCGCGAAAGCGTGGGGAGCAAACAGG
>ASV_121	Archaea	Thaumarchaeota	Nitrososphaeria	Nitrosopumilales	Nitrosopumilaceae	NA	Sponge Symbiont	Xestospongia muta	ACCAGCACCTCAAGTGGTCAGGATGATTATTGGGCCTAAAGCATCCGTAGCCGGATCTGTAAGTTTTCGGTTAAATCTATGCGCTCAACGTATAGGCTGCCGGAAATACTGCAGATCTAGGGAGTGGGAGAGGTAGACGGTACTCGGTAGGAAGAGGTAAAATTCACTAATCTATCGATGACCACCTGTGGCGAAGGCGGTCTACCAGAACACGTCCGACGGTGAGGGATGAAAGCTGGGGGAGCAAACCGG
>ASV_123	Archaea	Thaumarchaeota	Nitrososphaeria	Nitrosopumilales	Nitrosopumilaceae	NA	Sponge Symbiont	Aplysina aerophoba	ACCAGCACCTCAAGTGGTCAGGATGATTATTGGGCCTAAAGCATCCGTAGCCTGCTTTGTAAGTTTTCGGTTAAATCCATATGCTCAACATATGGGCTGCCGGGAATACTGCAAAGCTAGGGAGTGGGAGAGGTAGACGGTACTTGATAGGAAGGGGTAAAATCCTTTGATCTATTGATGACCACCTGTGGCGAAGGCGGTCTACCAGAACACGTCCGACGGTGAGGGATGAAAGCTGGGGGAGCAAACCGG
>ASV_134	Bacteria	Proteobacteria	Gammaproteobacteria	Nitrosococcales	Nitrosococcaceae	AqS1	Sponge Symbiont	Geodia barretti	ACAGAGGGTGCGAGCGTTAATCGGAATTACTGGGCGTAAAGGGCGCGTAGGCGGCTTGGTAAGTTGGGTGTGAAAGCCTCGGGCTTAACCTGGGAATTGCATTCAATACTGCCGGGCTAGAGTATGGTAGAGGGAAGTGGAATTCCGGGTGTAGCGGTGAAATGCGTAGATATCCGGAGGAACACCAGTGGCGAAGGCGGCTTCCTGGACCAATACTGACGCTGAGGCGCGAAAGCGTGGGGAGCAAACAGG
>ASV_143	Archaea	Thaumarchaeota	Nitrososphaeria	Nitrosopumilales	Nitrosopumilaceae	Candidatus_Nitrosopumilus	Sponge Symbiont	n/a	ACCAGCACCTCAAGTGGTCAGGATGATTATTGGGCCTAAAGCATCCGTAGCCGGCTCTGTAAGTTTTCGGTTAAATCTGTACGCTCAACGTACAGGCTGCCGGGAATACTGCAGAGCTAGGGAGTGGGAGAGGTAGACGGTACTCGGTAGGAAGGGGTAAAATCCTTTGATCTATTGATGACCACCTGTGGCGAAGGCGGTCTACCAGAACACGTCCGACGGTGAGGGATGAAAGCTGGGGGAGCAAACCGG
>ASV_154	Bacteria	Proteobacteria	Gammaproteobacteria	Nitrosococcales	Nitrosococcaceae	AqS1	Sponge Symbiont		ACGGAGGGTGCGAGCGTTAATCGGAATTACTGGGCGTAAAGGGCGCGTAGGCGGCTCGAAAAGTTGGATGTGAAAGCCCCGGGCTCAACCTGGGAATTGCGTTCAAAACTGTCGGGCTAGAGTGTGGTAGAGGGAAGTGGAATTCCCGGTGTAGCGGTGAAATGCGTAGATATCGGGAGGAACACCAGTGGCGAAGGCGGCTTCCTGGACCAACACTGACGCTGAGGCGCGAAAGCGTGGGGAGCAAACAGG
>ASV_167	Bacteria	Nitrospinae	P9X2b3D02	NA	NA	NA	Sponge Symbiont	Aplysina cauliformis	ACGGAGGGAGCAAGCGTTGCTCGGAATCACTGGGCGTAAAGGGCGTGTAGGCGGGATGGTCAGTCGGATGTGAAAGCCCCGGGCTCAACTCGGGAAGTGCATTCGATACTGCCGTTCTTGAGTGTGGTAGAGGAGAGCGGAATTCCTGGTGTAGCGGTGAAATGCGTAGATATCAGGAAGAACACCTGTGGCGAAGGCGGCTCTCTGGACCAATACTGACGCTGAGGCGCGAAAGCTAGGGGAGCGAACGGG
>ASV_169	Bacteria	Proteobacteria	Gammaproteobacteria	Nitrosococcales	Nitrosococcaceae	AqS1	Sponge Symbiont	n/a	ACGGAGGGTGCGAGCGTTAATCGGAATTACTGGGCGTAAAGGGCGCGTAGGCGGCCCGAAAAGTTGGATGTGAAAGCCCCGGGCTCAACCTGGGAATTGCGTTCAATACTGTCGGGCTAGAGTGTGGTAGAGGGAAGTGGAATTCCCGGTGTAGCGGTGAAATGCGTAGATATCGGGAGGAACACCAGTGGCGAAGGCGGCTTCCTGGACCAACACTGACGCTGAGGCGCGAAAGCGTGGGGAGCAAACAGG
>ASV_180	Bacteria	Nitrospirae	Nitrospira	Nitrospirales	Nitrospiraceae	Nitrospira	Sponge Symbiont	n/a	ACGAAGGTGGCGAGCGTTGTTCGGATTTACTGGGCGTAAAGAGCACGTAGGCGGTTTAGTAAGCCCCTTGGGAAAGCTACGGGCTTAACCCGTAAAGGTCGAGGGGGACTGCTAAGCTAGAGGGCGGGAGAGGAGCGCGGAATTTCCGGTGTAGCGGTGAAATGCGTAGATATCGGGAAGAAGGCCGGTGGCGAAGGCTGCGCTCTGGAACGTCTCTGACGCTGAGGTGCGAAAGCGTGGGGAGCAAACAGG
>ASV_187	Bacteria	Proteobacteria	Gammaproteobacteria	Nitrosococcales	Nitrosococcaceae	FS142-36B-02	Sponge Symbiont	Svenzea zeai	ACGGAGGGTGCAAGCGTTAATCAGAATTACTGGGCGTAAAGGGCGAGTAGGTGGTTCGGTCAGTCGGATGTGAAATCCCCGAGCTCAACTTGGGAATTGCATTCGATACTGCCGAGCTTGAGTGTGGTAGAGGGAAGCGGAATTCCGGGTGTAGCGGTGAAATGCGTAGATATCCGGAGGAACACCAGTGGCGAAGGCGGCTTCCTGGACCAACACTGACACTGAGTCGCGAAAGCGTGGGGAGCAAACAGG
>ASV_202	Archaea	Thaumarchaeota	Nitrososphaeria	Nitrosopumilales	Nitrosopumilaceae	Candidatus_Nitrosopumilus	Sponge Symbiont	n/a	ACCAGCACCTCAAGTGGTCAGGATGATTATTGGGCCTAAAGCATCCGTAGCCGGCTCTGTTAGTTTTCGGTTAAATCTGTACGCTCAACGTACAGGCTGCCGGGAATACTACAGAGCTAGGGAGTGGGAGAGGTAGACGGTACTTGGTAGGAAGGGGTAAAATCCTTTGATCTATTGATGACCACCTGTGGCGAAGGCGGTCTACTAGAACACGTCCGACGGTGAGGGATGAAAGCTGGGGGAGCAAACCGG
>ASV_203	Bacteria	Proteobacteria	Gammaproteobacteria	Nitrosococcales	Nitrosococcaceae	AqS1	Sponge Symbiont	n/a	ACAGAGGGTGCGAGCGTTAATCGGAATTACTGGGCGTAAAGGGCGCGTAGGCGGTCTGGTAAGTTGGGTGTGAAAGCCTCGGGCTTAACCTGGGAATTGCATTCAATACTGTCGGACTGGAGTATGGTAGAGGGAAGTGGAATTCCGGGTGTAGCGGTGAAATGCGTAGATATCCGGAGGAACACCAGTGGCGAAGGCGGCTTCCTGGACCAATACTGACGCTGAGGCGCGAAAGCGTGGGGAGCAAACAGG
>ASV_212	Bacteria	Proteobacteria	Gammaproteobacteria	Nitrosococcales	Nitrosococcaceae	FS142-36B-02	Sponge Symbiont	n/a	ACGGAGGGTGCAAGCGTTAATCAGAATTACTGGGCGTAAAGGGCGAGTAGGTGGTTCGATCAGTCGGGTGTGAAAGCCCCGGGCTCAACCTGGGAATTGCATTCGATACTGTCGAGCTTGAGTGTGGTAGAGGGAAGCGGAATTCCGGGTGTAGCGGTGAAATGCGTAGATATCCGGAGGAACACCAGTGGCGAAGGCGGCTTCCTGGACCAACACTGACACTGAGTCGCGAAAGCGTGGGGAGCAAACAGG
>ASV_240	Bacteria	Proteobacteria	Gammaproteobacteria	Nitrosococcales	Nitrosococcaceae	FS142-36B-02	Sponge Symbiont	Vaceletia crypta	ACGGAGGGTGCGAGCGTTAATCAGAATTACTGGGCGTAAAGGGCGAGTAGGTGGTTCGGTCAGTCGGATGTGAAAGCCCCGGGCTCAACCTGGGAATTGCATTCGATACTGCCGAGCTGGAGTGTGGTAGAGGGAAGCGGAATTCCGGGTGTAGCGGTGAAATGCGTAGATATCCGGAGGAACACCAGTGGCGAAGGCGGCTTTCTGGACCAACACTGACACTGAGTCGCGAAAGCGTGGGGAGCAAACAGG
>ASV_257	Bacteria	Proteobacteria	Gammaproteobacteria	Nitrosococcales	Nitrosococcaceae	AqS1	Sponge Symbiont	Astrosclera willeyana	ACAGAGGGTGCGAGCGTTAATCGGAATTACTGGGCGTAAAGGGCGCGTAGGCGGTTTGGTAAGTTGGGTGTGAAAGCCTCGGGCTTAACCTGGGAATTGCATTCAATACTGCCAGACTGGAGTATGGTAGAGGGAAGCGGAATTCCGGGTGTAGCGGTGAAATGCGTAGATATCCGGAGGAACACCAGTGGCGAAGGCGGCTTCCTGGACCAATACTGACGCTGAGGCGCGAAAGCGTGGGGAGCAAACAGG
>ASV_269	Bacteria	Proteobacteria	Gammaproteobacteria	Nitrosococcales	Nitrosococcaceae	AqS1	Sponge Symbiont	Theonella conica	ACGGAGGGTGCAAGCGTTAATCGGAATTACTGGGCGTAAAGGGCGCGTAGGCGGCTCGAATAGTTGGATGTGAAAGCCCCGGGCTCAACCTGGGAATTGCGTTCAATACTGTCGGGCTAGAGTGTGGTAGAGGGAAGTGGAATTCCCGGTGTAGCGGTGAAATGCGTAGATATCGGGAGGAACACCAGTGGCGAAGGCGGCTTCCTGGACCAACACTGACGCTGAGGCGCGAAAGCGTGGGGAGCAAACAGG
>ASV_278	Bacteria	Proteobacteria	Gammaproteobacteria	Nitrosococcales	Nitrosococcaceae	AqS1	Sponge Symbiont	Geodia barretti	ACAGAGGGTGCGAGCGTTAATCGGAATTACTGGGCGTAAAGGGCGCGTAGGCGGCTTGGTAAGTTGGGTGTGAAAGCCTCGGGCTTAACCTGGGAATTGCATTCAATACTGCCAGGCTGGAGTATGGTAGAGGGAAGTGGAATTCCGGGTGTAGCGGTGAAATGCGTAGATATCCGGAGGAACACCAGTGGCGAAGGCGGCTTCCTGGACCAATACTGACGCTGAGGCGCGAAAGCGTGGGGAGCAAACAGG
>ASV_279	Bacteria	Proteobacteria	Gammaproteobacteria	Nitrosococcales	Nitrosococcaceae	AqS1	Sponge Symbiont	n/a	ACGGAGGGTGCAAGCGTTAATCGGAATTACTGGGCGTAAAGGGCGCGTAGGCGGCGCGATAAGTCGGATGTGAAAGCCCCGGGCTCAACCTGGGAATTGCATTCGATACTGTCGGGCTAGAGTGTGATAGAGGGAAGTGGAATTCCCGGTGTAGCGGTGAAATGCGTAGATATCGGGAGGAACACCAGTGGCGAAGGCGGCTTCCTGGATCAACACTGACGCTGAGGCGCGAAAGCGTGGGGAGCAAACAGG
>ASV_288	Bacteria	Proteobacteria	Gammaproteobacteria	Nitrosococcales	Nitrosococcaceae	FS142-36B-02	Sponge Symbiont	Vaceletia crypta	ACGGAGGGTGCGAGCGTTAATCAGAATTACTGGGCGTAAAGGGCGAGTAGGTGGTTCGGTCAGTCGGATGTGAAAGCCCCGGGCTCAACCTGGGAATTGCATTCGATACTGCCGAGCTGGAGTGTGGTAGAGGGAAGCGGAATTCCGGGTGTAGCGGTGAAATGCGTAGATATCCGGAGGAACACCAGTGGCGAAGGCGGCTTCCTGGACCAACACTGACACTGAGTCGCGAAAGCGTGGGGAGCAAACAGG
>ASV_315	Bacteria	Proteobacteria	Gammaproteobacteria	Nitrosococcales	Nitrosococcaceae	FS142-36B-02	Sponge Symbiont	n/a	ACGGAGGGTGCGAGCGTTAATCAGAATTACTGGGCGTAAAGGGCGAGTAGGTGGTTCGGTCAGTCGGATGTGAAAGCCCCGGGCTCAACCTGGGAATTGCATTCGATACTGCCGAGCTTGAGTGTGGTAGAGGGAAGCGGAATTCCGGGTGTAGCGGTGAAATGCGTAGATATCCGGAGGAACACCAGTGGCGAAGGCGGCTTCCTGGACCAACACTGACACTGAGTCGCGAAAGCGTGGGGAGCAAACAGG
>ASV_317	Bacteria	Proteobacteria	Gammaproteobacteria	Nitrosococcales	Nitrosococcaceae	AqS1	Sponge Symbiont	n/a	ACGGAGGGTGCAAGCGTTAATCGGAATTACTGGGCGTAAAGGGCGCGTAGGCGGCTCGATAAGTTGGATGTGAAAGCCCCGGGCTCAACCTGGGAATTGCGTTCAATACTGTCGGGCTGGAGTGTGGTAGAGGGAAGTGGAATTCCCGGTGTAGCGGTGAAATGCGTAGATATCGGGAGGAACACCAGTGGCGAAGGCGGCTTCCTGGACCAACACTGACGCTGAGGCGCGAAAGCGTGGGGAGCAAACAGG
>ASV_350	Bacteria	Proteobacteria	Gammaproteobacteria	Nitrosococcales	Nitrosococcaceae	AqS1	Sponge Symbiont	n/a	ACAGAGGGTGCGAGCGTTAATCGGAATTACTGGGCGTAAAGGGCGCGTAGGCGGTCTGGTAAGTTGGGTGTGAAAGCCTCGGGCTTAACCTGGGAATTGCATTCAATACTGCCGGACTGGAGTATGGTAGAGGGAAGCGGAATTCCGGGTGTAGCGGTGAAATGCGTAGATATCCGGAGGAACACCAGTGGCGAAGGCGGCTTCCTGGACCAATACTGACGCTGAGGCGCGAAAGCGTGGGGAGCAAACAGG
>ASV_352	Bacteria	Proteobacteria	Gammaproteobacteria	Nitrosococcales	Nitrosococcaceae	AqS1	Sponge Symbiont	n/a	ACAGAGGGTGCGAGCGTTAATCGGAATTACTGGGCGTAAAGGGCGCGTAGGCGGCTCGGTAAGTTGGGTGTGAAATCCTCGGGCTCAACCTGGGAATTGCATTCAATACTGCCGGACTGGAGTATGGTAGAGGGAAGTGGAATTCCGGGTGTAGCGGTGAAATGCGTAGATATCCGGAGGAACACCAGTGGCGAAGGCGGCTTCCTGGACCAATACTGACGCTGAGGCGCGAAAGCGTGGGGAGCAAACAGG
>ASV_439	Bacteria	Proteobacteria	Gammaproteobacteria	Nitrosococcales	Nitrosococcaceae	AqS1	Sponge Symbiont	n/a	ACGGAGGGTGCGAGCGTTAATCGGAATTACTGGGCGTAAAGGGCGCGTAGGCGGCTCGATAAGTTGGGCGTGAAAGCCCCGGGCTCAACCTGGGAACTGCGTCCAATACTGTCGGGCTAGAGTGTGGTAGAGGGAAGTGGAATTCCCGGTGTAGCGGTGAAATGCGTAGATATCGGGAGGAACACCAGTGGCGAAGGCGGCTTCCTGGACCAACACTGACGCTGAGGCGCGAAAGCGTGGGGAGCAAACAGG
>ASV_447	Bacteria	Proteobacteria	Gammaproteobacteria	Nitrosococcales	Nitrosococcaceae	FS142-36B-02	Sponge Symbiont	Ircinia spp.	ACGGAGGGTGCGAGCGTTAATCAGAATTACTGGGCGTAAAGGGCGAGTAGGTGGTTCGGTCAGTCGGGTGTGAAATCCCCAGGCTCAACTTGGGAATTGCATTCGACACTGCCGAGCTCGAGTGTGGTAGAGGGAAGCGGAATTCCGGGTGTAGCGGTGAAATGCGTAGATATCCGGAGGAACACCAGTGGCGAAGGCGGCTTCCTGGACCAACACTGACACTGAGTCGCGAAAGCGTGGGGAGCAAACAGG
>ASV_471	Bacteria	Proteobacteria	Gammaproteobacteria	Nitrosococcales	Nitrosococcaceae	AqS1	Sponge Symbiont		ACAGAGGGTGCGAGCGTTAATCGGAATTACTGGGCGTAAAGGGCGCGTAGGCGGTTTGGTAAGTTGGGTGTGAAAGCCTCGGGCTTAACCTGGGAATTGCATTCAATACTGCCAGACTGGAGTATGGTAGAGGGAAGTGGAATTCCGGGTGTAGCGGTGAAATGCGTAGATATCCGGAGGAACACCAGTGGCGAAGGCGGCTTCCTGGACCAATACTGACGCTGAGGCGCGAAAGCGTGGGGAGCAAACAGG
>ASV_491	Bacteria	Proteobacteria	Gammaproteobacteria	Nitrosococcales	Nitrosococcaceae	AqS1	Sponge Symbiont	n/a	ACGGAGGGTGCAAGCGTTAATCGGAATTACTGGGCGTAAAGGGCGCGTAGGCGGCTCGAAAAGTTGGATGTGAAAGCCCCGGGCTCAACCTGGGAATTGCGTTCAATACTGTCGGGCTAGAGTGTGGTAGAGGGAAGTGGAATTCCCGGTGTAGCGGTGAAATGCGTAGATATCGGGAGGAACACCAGTGGCGAAGGCGGCTTCCTGGACCAACACTGACGCTGAGGCGCGAAAGCGTGGGGAGCAAACAGG
>ASV_503	Archaea	Thaumarchaeota	Nitrososphaeria	Nitrosopumilales	Nitrosopumilaceae	NA	non-host assocaited	environmental	ACCAGCACCTCAAGTGGTCAGGATGGTTATTGGGCCTAAAGCATCCGTAGCCTGCTCTGTAAGTTTTCGGTTAAATCCATATGCTCAACATATGGGCTGCCGGGAATACTGCAGAGCTAGGGAGTGGGAGAGGTAGACGGTACTTGATAGGAAGGGGTAAAATCCTTTGATCTATTGATGACCACCTGTGGCGAAGGCGGTCTACCAGAACACGTCCGACGGTGAGGGATGAAAGCTGGGGGAGCAAACCGG
>ASV_509	Archaea	Thaumarchaeota	Nitrososphaeria	Nitrosopumilales	Nitrosopumilaceae	NA	Sponge Symbiont	Xestospongia muta	ACCAGCACCTCAAGTGGTCAGGATGATTATTGGGCCTAAAGCATCCGTAGCCGGATCTATAAGTTTTCGGTTAAATCTATGCGCTTAACGTATAGGCCGCTGGAAATACTGTAAATCTAGGGAGTGGGAGAGGTAGACGGTACTCGGTAGGAAGAGGTAAAATTCTTTAATCTATCGATGACCACCTGTGGCGAAGGCGGTCTACCAGAACACGTCCGACGGTGAGGGATGAAAGCTGGGGGAGCAAACCGG
>ASV_640	Bacteria	Proteobacteria	Gammaproteobacteria	Betaproteobacteriales	Nitrosomonadaceae	MND1	non-host assocaited	Soil	ACGTAGGGTGCGAGCGTTAATCGGAATTACTGGGCGTAAAGTGTGCGCAGGCGGCCGAGCAAGTCGAGTGTGAAAGCCCCGGGCTTAACTTGGGAATTGCGCTCGAAACTACTTGGCTGGAGTGTGGCAGAGGAGGGTGGAATTCCACGTGTAGCGGTGAAATGCGTAGAGATGTGGAGGAACACCGATGGCGAAGGCAGCCCTCTGGGCCAACACTGACGCTCATGCACGAAAGCGTGGGGAGCAAACAGG
>ASV_863	Bacteria	Proteobacteria	Gammaproteobacteria	Nitrosococcales	Nitrosococcaceae	NA	Sponge Symbiont	Astrosclera willeyana	ACAGAGGGTGCGAGCGTTAATCGGAATTACTGGGCGTAAAGGGCGCGTAGGCGGTGCGGTAAGTTGGGTGTGAAAGCCTCGGGCTTAACCTGGGAATTGCAATCAATACTGCCGGACTGGAGTATGGTAGAGGGAAGTGGAATTCCGGGTGTAGCGGTGAAATGCGTAGATATCCGGAGGAACACCAGTGGCGAAGGCGGCTTCCTGGACCAATACTGACGCTGAGGCGCGAAAGCGTGGGGAGCAAACAGG

## Sheet: TableS10
Table S10 -Differential expression of host genes
								3Gene annotation					4Normalized read counts
		2DESeq2 statistics						SwissProt (blastp)	4Domain search - Interproscan				Sp25						Sp27						Sp28						Sp29
comparison	GeneID	baseMean	log2FoldChange	lfcSE	stat	pvalue	padj		Domain	Annotated.by	Symbol		04:00:00	Midnight		Noon day1	Noon day2		04:00:00	Midnight		Noon day1	Noon day2		04:00:00	Midnight		Noon day1	Noon day2		04:00:00	Midnight		Noon day1	Noon day2
Night (MN+4AM) vs. Day	ENSOMHG00030012178	46.6248	-2.4974	0.329202	-7.58622	3.29e-14	1.35e-10	No SwissProt hit	SI:CH211-161H7.5-RELATED	PANTHER	PTHR33802		24.9591	30.2191		67.0425	113.936		19.6533	33.8853		138.39	88.2473		10.142	4.42986		29.114	71.5172		2.10716	3.07359		47.1764	62.1032
	ENSOMHG00030014282	77.9132	-1.15425	0.308388	-3.74284	0.000181953	0.0993828	No SwissProt hit	SI:CH211-161H7.5-RELATED	PANTHER	PTHR33802		87.856	93.0431		118.614	112.555		63.3273	73.2867		119.062	148.568		52.7383	42.0836		52.1626	116.349		2.10716	18.4415		60.6554	85.7616
	ENSOMHG00030015619	41.2559	-1.51676	0.336743	-4.50422	6.66e-06	0.00779717	No SwissProt hit	SI:CH211-161H7.5-RELATED	PANTHER	PTHR33802		34.9427	38.1715		63.6044	65.5997		15.2859	37.8254		85.0442	82.6621		15.213	28.7941		30.3271	54.4384		1.05358	12.2944		25.8347	69.0036
	ENSOMHG00030017842	46.7535	-1.23696	0.224451	-5.51105	3.57e-08	5.84e-05	No SwissProt hit	Sulphur transport	Pfam	PF04143		43.928	37.3763		86.8114	59.385		21.1091	19.7007		47.934	74.8427		23.3265	42.0836		103.112	49.1013		17.9108	22.5397		34.8207	64.0747
	ENSOMHG00030019800	403.377	0.478897	0.119712	4.0004	6.32e-05	0.0431746	sp|Q7ZXY0|INO1A_XENLA Inositol-3-phosphate synthase 1-A OS=Xenopus laevis OX=8355 GN=isyna1-a PE=2 SV=1	Myo-inositol-1-phosphate synthase	Pfam	PF01658		681.882	776.95		386.784	522.036		548.837	410.563		314.663	450.173		469.573	449.63		309.336	302.08		188.59	269.451		184.213	189.267
	ENSOMHG00030020442	161.319	-0.546041	0.129245	-4.22485	2.39e-05	0.0195897	sp|Q9Y6N5|SQOR_HUMAN Sulfide:quinone oxidoreductase, mitochondrial OS=Homo sapiens OX=9606 GN=SQOR PE=1 SV=1	Pyridine nucleotide-disulphide oxidoreductase	Pfam	PF07992		144.763	84.2955		189.954	167.797		113.552	147.361		202.56	206.655		162.272	163.905		221.994	190.001		114.84	124.993		138.159	207.996
	ENSOMHG00030020147	159.604	-4.94248	0.192759	-25.6407	5.36e-145	4.39e-141	No SwissProt hit	Basic-leucine zipper (bZIP) domain profile.	ProSiteProfiles	PS50217		11.9804	12.7238		289.658	299.687		10.9185	11.8204		373.421	374.213		10.142	6.64479		285.075	310.619		4.21431	10.2453		242.621	299.673
	ENSOMHG00030025266	51.0323	0.612304	0.15621	3.91975	8.86e-05	0.0558644	No SwissProt hit	consensus disorder prediction	MobiDBLite	mobidb-lite		45.9247	84.2955		43.8355	39.3598		58.232	66.1945		46.3877	41.331		47.6673	57.5881		35.1794	38.4271		73.7504	60.4473		40.4369	37.4591
	ENSOMHG00030001494	25.3627	-0.961487	0.19995	-4.80863	1.52e-06	0.00207516	sp|Q8YZ99|GLO2_NOSS1 Hydroxyacylglutathione hydrolase OS=Nostoc sp. (strain PCC 7120 / SAG 25.82 / UTEX 2576) OX=103690 GN=gloB PE=3 SV=1	Metallo-beta-lactamase superfamily	Pfam	PF00753		17.9705	23.062		49.8521	30.383		12.3743	13.3965		27.0595	32.3946		20.284	19.9344		35.1794	35.2249		15.8037	15.3679		26.9579	30.5587
	ENSOMHG00030002693	247.692	-0.364511	0.0814427	-4.47567	7.62e-06	0.00780081	sp|Q5T1M5|FKB15_HUMAN FK506-binding protein 15 OS=Homo sapiens OX=9606 GN=FKBP15 PE=1 SV=2	FK506-binding protein 15-like domain	Pfam	PF23649		247.594	198.81		266.451	294.854		227.105	191.491		299.201	265.859		221.095	205.988		254.747	262.585		204.394	237.691		303.277	281.929
	ENSOMHG00030004731	81.8514	-1.08355	0.185114	-5.85343	4.82e-09	9.86e-06	sp|Q7TMS5|ABCG2_MOUSE Broad substrate specificity ATP-binding cassette transporter ABCG2 OS=Mus musculus OX=10090 GN=Abcg2 PE=1 SV=1	ABC transporter	Pfam	PF00005		62.8969	79.524		106.58	171.25		42.2182	55.1621		88.1367	137.398		48.6815	66.4479		67.9326	90.7307		33.7145	36.8831		98.8458	123.221
	ENSOMHG00030005824	175.237	-0.913788	0.122834	-7.4392	1.01e-13	2.77e-10	sp|Q8QG60|CRY2_CHICK Cryptochrome-2 OS=Gallus gallus OX=9031 GN=CRY2 PE=2 SV=2	Cryptochrome/photolyase, N-terminal domain /YTH	SUPERFAMILY/CDD	SSF52425/cd21134		139.771	127.238		262.153	283.115		93.1713	123.721		241.216	272.561		106.491	81.9524		154.062	186.799		144.34	155.729		190.952	240.527
	ENSOMHG00030008153	66.7168	-0.551626	0.13177	-4.18629	2.84e-05	0.0211194	sp|Q0VC06|LTV1_BOVIN Protein LTV1 homolog OS=Bos taurus OX=9913 GN=LTV1 PE=2 SV=1	Low temperature viability protein	Pfam	PF04180		56.9067	51.6906		76.4972	89.0775		50.2251	43.3416		71.901	86.0132		64.9086	50.9434		88.5551	72.5846		52.6789	62.4963		62.9019	86.7473
	ENSOMHG00030013948	75.5581	-1.27813	0.340814	-3.75024	0.000176668	0.0993828	No SwissProt hit	No domain found	Gene3D	G3DSA:1.10.10.60		40.9329	134.396		108.299	126.366		49.4972	74.8628		102.053	117.291		23.3265	37.6538		53.3757	131.293		5.26789	27.6623		74.1343	102.52
	ENSOMHG00030019357	154.547	-0.777627	0.176177	-4.41389	1.02e-05	0.00924245	sp|Q9DB60|PXL2B_MOUSE Prostamide/prostaglandin F synthase OS=Mus musculus OX=10090 GN=Prxl2b PE=1 SV=1	AhpC/TSA antioxidant enzyme	Pfam	PF13911		118.805	199.605		191.673	225.801		91.7155	142.633		197.921	223.411		115.619	126.251		161.34	234.832		57.9468	76.8397		111.201	197.153
Midnight vs Noon (day1+day2)	ENSOMHG00030012178	46.6248	-2.37556	0.423389	-5.61081	2.01e-08	5.3e-05	No SwissProt hit	SI:CH211-161H7.5-RELATED	PANTHER	PTHR33802		24.9591	30.2191		67.0425	113.936		19.6533	33.8853		138.39	88.2473		10.142	4.42986		29.114	71.5172		2.10716	3.07359		47.1764	62.1032
	ENSOMHG00030017842	46.7535	-1.1505	0.290731	-3.95726	7.58e-05	0.0748295	No SwissProt hit	Sulphur transport	Pfam	PF04143		43.928	37.3763		86.8114	59.385		21.1091	19.7007		47.934	74.8427		23.3265	42.0836		103.112	49.1013		17.9108	22.5397		34.8207	64.0747
	ENSOMHG00030020147	159.604	-4.83159	0.261487	-18.4774	3.14e-76	2.48e-72	No SwissProt hit	Basic-leucine zipper (bZIP) domain profile.	ProSiteProfiles	PS50217		11.9804	12.7238		289.658	299.687		10.9185	11.8204		373.421	374.213		10.142	6.64479		285.075	310.619		4.21431	10.2453		242.621	299.673
	ENSOMHG00030022129	265.376	0.587272	0.153848	3.81723	0.000134959	0.096876	No SwissProt hit	Coagulation Factor Xa inhibitory site	Pfam	PF14670		209.656	398.415		208.004	225.801		294.072	356.189		212.61	189.899		230.223	367.678		298.418	240.17		276.037	262.28		229.142	247.427
	ENSOMHG00030025266	51.0323	0.741039	0.189343	3.91375	9.09e-05	0.0797278	No SwissProt hit	consensus disorder prediction	MobiDBLite	mobidb-lite		45.9247	84.2955		43.8355	39.3598		58.232	66.1945		46.3877	41.331		47.6673	57.5881		35.1794	38.4271		73.7504	60.4473		40.4369	37.4591
	ENSOMHG00030024185	120.895	-0.617034	0.151398	-4.07559	4.59e-05	0.0604014	sp|O75494|SRS10_HUMAN Serine/arginine-rich splicing factor 10 OS=Homo sapiens OX=9606 GN=SRSF10 PE=1 SV=1	RNA recognition motif	Pfam	PF00076		141.768	70.7764		135.804	133.271		137.573	112.688		130.659	117.291		124.746	86.3822		146.783	122.753		131.697	74.7907		122.434	144.907
	ENSOMHG00030002693	247.692	-0.4283	0.10389	-4.12264	3.75e-05	0.0591509	sp|Q5T1M5|FKB15_HUMAN FK506-binding protein 15 OS=Homo sapiens OX=9606 GN=FKBP15 PE=1 SV=2	FK506-binding protein 15-like domain	Pfam	PF23649		247.594	198.81		266.451	294.854		227.105	191.491		299.201	265.859		221.095	205.988		254.747	262.585		204.394	237.691		303.277	281.929
	ENSOMHG00030004731	81.8514	-0.927837	0.230777	-4.0205	5.81e-05	0.0655085	sp|Q7TMS5|ABCG2_MOUSE Broad substrate specificity ATP-binding cassette transporter ABCG2 OS=Mus musculus OX=10090 GN=Abcg2 PE=1 SV=1	ABC transporter	Pfam	PF00005		62.8969	79.524		106.58	171.25		42.2182	55.1621		88.1367	137.398		48.6815	66.4479		67.9326	90.7307		33.7145	36.8831		98.8458	123.221
	ENSOMHG00030005824	175.237	-0.905455	0.161277	-5.61427	1.97e-08	5.3e-05	sp|Q8QG60|CRY2_CHICK Cryptochrome-2 OS=Gallus gallus OX=9031 GN=CRY2 PE=2 SV=2	Cryptochrome/photolyase, N-terminal domain /YTH	SUPERFAMILY/CDD	SSF52425/cd21134		139.771	127.238		262.153	283.115		93.1713	123.721		241.216	272.561		106.491	81.9524		154.062	186.799		144.34	155.729		190.952	240.527
	ENSOMHG00030003815	67.3784	1.17266	0.278907	4.2045	2.62e-05	0.0516519	sp|Q8BTI7|ANR52_MOUSE Serine/threonine-protein phosphatase 6 regulatory ankyrin repeat subunit C OS=Mus musculus OX=10090 GN=Ankrd52 PE=1 SV=1	Ankyrin repeats (many copies)	Pfam	PF13637		46.9231	90.6574		31.8022	48.3367		45.1298	96.9276		29.3789	58.0869		44.6247	161.69		36.3925	57.6407		69.5361	108.6		108.955	43.3737
	ENSOMHG00030005220	635.299	0.439899	0.114019	3.85811	0.000114268	0.090226	sp|P00489|PYGM_RABIT Glycogen phosphorylase, muscle form OS=Oryctolagus cuniculus OX=9986 GN=PYGM PE=1 SV=3	Carbohydrate phosphorylase	Pfam	PF00343		660.916	1125.27		621.432	692.595		679.131	763.6		566.703	584.22		516.227	606.89		524.052	575.34		585.789	651.601		552.638	458.381
4:00 am vs Noon (day1+day2)	ENSOMHG00030003158	65.8053	-1.57501	0.398621	-3.95114	7.78e-05	0.050469	No SwissProt hit	No domain found	NA	NA		43.928	77.9336		65.3234	87.6965		47.3135	78.8029		94.3217	88.2473		26.3691	37.6538		52.1626	128.09		12.6429	19.4661		46.0531	146.879
	ENSOMHG00030012178	46.6248	-2.63617	0.421385	-6.25596	3.95e-10	1.79e-06	No SwissProt hit	SI:CH211-161H7.5-RELATED	PANTHER	PTHR33802		24.9591	30.2191		67.0425	113.936		19.6533	33.8853		138.39	88.2473		10.142	4.42986		29.114	71.5172		2.10716	3.07359		47.1764	62.1032
	ENSOMHG00030015619	41.2559	-2.03211	0.402098	-5.05376	4.33e-07	0.000437239	No SwissProt hit	SI:CH211-161H7.5-RELATED	PANTHER	PTHR33802		34.9427	38.1715		63.6044	65.5997		15.2859	37.8254		85.0442	82.6621		15.213	28.7941		30.3271	54.4384		1.05358	12.2944		25.8347	69.0036
	ENSOMHG00030017842	46.7535	-1.32348	0.288675	-4.58467	4.55e-06	0.00344206	No SwissProt hit	Sulphur transport	Pfam	PF04143		43.928	37.3763		86.8114	59.385		21.1091	19.7007		47.934	74.8427		23.3265	42.0836		103.112	49.1013		17.9108	22.5397		34.8207	64.0747
	ENSOMHG00030021002	1780.36	0.745967	0.125237	5.95643	2.58e-09	7.81e-06	sp|A2Q0Z1|HSP7C_HORSE Heat shock cognate 71 kDa protein OS=Equus caballus OX=9796 GN=HSPA8 PE=2 SV=1	Hsp70 protein	Pfam	PF00012		2306.22	1603.2		1745.68	1572.32		2382.42	1503.56		1536.21	1556.06		2636.91	1639.05		1819.62	1320.4		2846.77	1374.92		1526.49	1115.89
	ENSOMHG00030021615	409.799	-0.531676	0.0996039	-5.33791	9.4e-08	0.000117986	sp|P08183|MDR1_HUMAN ATP-dependent translocase ABCB1 OS=Homo sapiens OX=9606 GN=ABCB1 PE=1 SV=3	ABC transporter	Pfam	PF00005		397.349	503.387		522.588	609.042		324.644	435.78		470.835	470.28		322.515	376.538		384.547	389.608		227.573	309.408		381.904	430.779
	ENSOMHG00030020147	159.604	-5.05337	0.265546	-19.0301	9.61e-81	8.73e-77	No SwissProt hit	Basic-leucine zipper (bZIP) domain profile.	ProSiteProfiles	PS50217		11.9804	12.7238		289.658	299.687		10.9185	11.8204		373.421	374.213		10.142	6.64479		285.075	310.619		4.21431	10.2453		242.621	299.673
	ENSOMHG00030001494	25.3627	-1.01656	0.259396	-3.91897	8.89e-05	0.0538548	sp|Q8YZ99|GLO2_NOSS1 Hydroxyacylglutathione hydrolase OS=Nostoc sp. (strain PCC 7120 / SAG 25.82 / UTEX 2576) OX=103690 GN=gloB PE=3 SV=1	Metallo-beta-lactamase superfamily	Pfam	PF00753		17.9705	23.062		49.8521	30.383		12.3743	13.3965		27.0595	32.3946		20.284	19.9344		35.1794	35.2249		15.8037	15.3679		26.9579	30.5587
	ENSOMHG00030004731	81.8514	-1.24688	0.231033	-5.397	6.78e-08	0.000102598	sp|Q7TMS5|ABCG2_MOUSE Broad substrate specificity ATP-binding cassette transporter ABCG2 OS=Mus musculus OX=10090 GN=Abcg2 PE=1 SV=1	ABC transporter	Pfam	PF00005		62.8969	79.524		106.58	171.25		42.2182	55.1621		88.1367	137.398		48.6815	66.4479		67.9326	90.7307		33.7145	36.8831		98.8458	123.221
	ENSOMHG00030005824	175.237	-0.921284	0.158319	-5.81916	5.91e-09	1.34e-05	sp|Q8QG60|CRY2_CHICK Cryptochrome-2 OS=Gallus gallus OX=9031 GN=CRY2 PE=2 SV=2	Cryptochrome/photolyase, N-terminal domain /YTH	SUPERFAMILY/CDD	SSF52425/cd21134		139.771	127.238		262.153	283.115		93.1713	123.721		241.216	272.561		106.491	81.9524		154.062	186.799		144.34	155.729		190.952	240.527
	ENSOMHG00030004625	46.4109	0.911878	0.190464	4.78766	1.69e-06	0.00153278	sp|Q3T0B9|CEBPG_BOVIN CCAAT/enhancer-binding protein gamma OS=Bos taurus OX=9913 GN=CEBPG PE=2 SV=1	CCAAT/ENHANCER BINDING PROTEIN	PANTHER	PTHR23334		67.8887	38.9668		30.9427	46.2651		83.7086	51.2219		39.4296	42.4481		67.9512	31.009		35.1794	49.1013		67.429	29.7114		25.8347	35.4875
	ENSOMHG00030008040	182.522	-1.2875	0.343016	-3.75349	0.000174391	0.0990106	No SwissProt hit	consensus disorder prediction	MobiDBLite	mobidb-lite		170.72	188.472		370.453	392.217		138.301	182.035		265.183	285.966		113.59	232.567		132.226	176.124		7.37504	73.7661		57.2856	134.064
	ENSOMHG00030013948	75.5581	-1.97019	0.359766	-5.47631	4.34e-08	7.89e-05	No SwissProt hit	No domain found	Gene3D	G3DSA:1.10.10.60		40.9329	134.396		108.299	126.366		49.4972	74.8628		102.053	117.291		23.3265	37.6538		53.3757	131.293		5.26789	27.6623		74.1343	102.52
	ENSOMHG00030018658	153.946	0.762792	0.160529	4.75175	2.02e-06	0.00166541	sp|Q99615|DNJC7_HUMAN DnaJ homolog subfamily C member 7 OS=Homo sapiens OX=9606 GN=DNAJC7 PE=1 SV=2	DnaJ domain	Pfam	PF00226		202.668	132.805		134.085	120.842		189.982	156.03		126.02	140.749		195.74	126.251		141.931	124.888		306.591	103.478		143.776	117.306
	ENSOMHG00030019357	154.547	-1.04196	0.195865	-5.31976	1.04e-07	0.000117986	sp|Q9DB60|PXL2B_MOUSE Prostamide/prostaglandin F synthase OS=Mus musculus OX=10090 GN=Prxl2b PE=1 SV=1	AhpC/TSA antioxidant enzyme	Pfam	PF13911		118.805	199.605		191.673	225.801		91.7155	142.633		197.921	223.411		115.619	126.251		161.34	234.832		57.9468	76.8397		111.201	197.153
	ENSOMHG00030025774	141.132	0.582782	0.134744	4.32511	1.52e-05	0.0106532	sp|P80513|MANF_BOVIN Mesencephalic astrocyte-derived neurotrophic factor OS=Bos taurus OX=9913 GN=MANF PE=1 SV=2	ARMET, N-terminal/ARMET, C-terminal	Pfam	PF10208		186.694	178.929		113.457	109.103		167.417	116.628		109.011	129.578		178.499	150.615		121.308	101.405		182.269	138.312		143.776	131.107
4:00 am vs Midnight	ENSOMHG00030021002	1780.36	0.739902	0.15165	4.87901	1.06621e-06	0.0155417	sp|A2Q0Z1|HSP7C_HORSE Heat shock cognate 71 kDa protein OS=Equus caballus OX=9796 GN=HSPA8 PE=2 SV=1	Hsp70 protein	Pfam	PF00012		2306.22	1603.2		1745.68	1572.32		2382.42	1503.56		1536.21	1556.06		2636.91	1639.05		1819.62	1320.4		2846.77	1374.92		1526.49	1115.89
	ENSOMHG00030003815	67.3784	-1.13991	0.239953	-4.75055	2.02868e-06	0.0155417	sp|Q8BTI7|ANR52_MOUSE Serine/threonine-protein phosphatase 6 regulatory ankyrin repeat subunit C OS=Mus musculus OX=10090 GN=Ankrd52 PE=1 SV=1	Ankyrin repeats (many copies)	Pfam	PF13637		46.9231	90.6574		31.8022	48.3367		45.1298	96.9276		29.3789	58.0869		44.6247	161.69		36.3925	57.6407		69.5361	108.6		108.955	43.3737
Noon day1 vs Noon day 2	ENSOMHG00030013888	290.767	3.34657	0.6755	4.95422	7.26227806936517e-07	0.00370909	No SwissProt hit	No domain found	NA	NA		16.9722	2.38572		1.71904	21.4062		82.2528	58.3142		17.0088	44.6822		28.3975	4.42986		2.42617	35.2249		1995.48	986.622		62.1032	1292.86
	ENSOMHG00030017787	149.069	1.38359	0.244788	5.65221	1.58400181086947e-08	0.00012135	No SwissProt hit	No domain found	NA	NA		84.8609	49.3049		42.976	106.341		116.464	78.8029		59.5309	102.769		76.0648	53.1583		31.5402	81.1239		510.985	386.248		116.32	488.613
	ENSOMHG00030017345	123.58	3.46371	0.509799	6.79427	1.0886422155996e-11	1.6680176027417e-07	No SwissProt hit	No domain found	NA	NA		32.946	5.56668		5.15711	66.2903		74.9738	81.167		20.8745	68.1404		21.2981	6.64479		1.21308	53.371		614.236	271.5		55.2029	598.691
1GeneID	Gene id in the gene transfer format (GTF) files of Aplysina aerophoba
2DESeq2 statistics	Statistic result calculated by DESeq2
3Gene annotation	DIAMOND blastp hits against the UniProt/SwissProt database
4Domain search - Interproscan	functional domain annotation by InterProScan
5Normalized read counts	Normelized read number (Median Ratio Normalization (MRN) ) in each sample
